# Supplementary material for: Ethnobotany of traditional medicinal plants and associated indigenous knowledge in Dawuro Zone of Southwestern Ethiopia
Source: J Ethnobiol Ethnomed. 2022 Jun 21;18:48. doi: 10.1186/s13002-022-00546-4 (PMC9210772; doi:10.1186/s13002-022-00546-4)
Supplement: Supplementary file 1 — Additional file 1. Appendix 1. Ethnobotanical information of 274 traditional medicinal plants collected from 384 traditional healers of Dawuro Zone in southwestern region of Ethiopia. [file 13002_2022_546_MOESM1_ESM.xlsx]

## Sheet: Aditional file 1- List of TMPs 
Ethnobotany of Traditional Medicinal Plants and Associated Indigenous Knowledge in Dawuro Zone of Southwestern Ethiopia
Appendix 1. Ethnobotanical information of 274 traditional medicinal plants collected from 384 traditional healers of Dawuro Zone in Southwestern Region of Ethiopia
Scientific name	Family name	Local name	Habit	Part used	Disease treated	Disease cluster	Treatment	Preparation	Route of administration	Side effect	Source	Distribution	Use reportss	Use value	Number of disease treated	# clusters	Other uses	Use total	# use cited (n)	Σ#n (N)	n/N	pc	pc2	lnpc	pc *lnpc	# use cited (n)	Use total	Uce	Ic	IUc	CVe	IC %	RI	Collection code
Abrus precatorius L. subsp. africanus Verdc.	Fabaceae	Badaluwa	C	Leaf, root,	Colic pain , stomachache,Evileye,Snakebite and repealing, Liver problems (Hepatitis, Cirrhosis, scaring)	Ds;I;o	Human	Concoction or Decoction	mouth,nose, skin /surface		NF,FF,HG	rare	55	0.14	6	3	2	166	8	2306	0.00346921	0.00346921	1.20354e-05	-5.6636	-0.0196482	8	166	0.0481928	-2.12505e-06	-2.12505e-06	0.001	14.32	0.62	MA0243
Abutilon longicuspe Hochst. ex A. Rich.	Malvaceae	Gen"e poshuwa	S	Leaf,Root	Liver problem (Hepatitis, Cirrhosis, scaring),Wound (Impetigo)	I;sd	Human and Cattle	Decoction	Mouth,Skin/surface		NF,FF,HG	rare	22	0.06	2	2	5	166	7	2306	0.00303556	0.00303556	9.21462e-06	-5.7959	-0.0175938	7	166	0.0421687	-1.58985e-06	-1.58985e-06	0.00014	5.73	0.46	MA0037
Acanthus polystachyus Delile	Acanthaceae	Okaa	S	Leaf	Insect/Worm poison	Sd	Human	Decoction			NF,FF,HG	Abundend	11	0.03	1	1	6	166	7	2306	0.00303556	0.00303556	9.21462e-06	-5.7959	-0.0175938	7	166	0.0421687	-1.58985e-06	-1.58985e-06	1.06587e-13	0.26	0.34	MA0048
Achyranthes aspera var. aspera L	Amaranthaceae	Gooda/Gos'inddaa/Gos’’inetsaa	H	Seed	Stomachache, Rheumatism , diarrhea	Ds;I;m	Human	Decoction			NF,FF,HG	Abundend	11	0.03	3	3	2	166	5	2306	0.00216826	0.00216826	4.70134e-06	-6.13303	-0.013298	5	166	0.0301205	-7.66561e-07	-7.66561e-07	1.76992e-14	0.26	0.53	MA0274
Achyrospermum schimperi (Hochst.exBriq.) Perkins	Lamiaceae	Kisiraa/Tokito /Deesha gumppulo//Dule-k’uc’o	H	Leaf	Black leg, Anaphylactic shock (Devil sickness/evil spirt)	M;o	Cattle, goat	Decoction	Nose		NF,FF,HG	rare	12	0.03	2	2	3	166	5	2306	0.00216826	0.00216826	4.70134e-06	-6.13303	-0.013298	5	166	0.0301205	-7.66561e-07	-7.66561e-07	1.76992e-14	3.13	0.4	MA0182
Aeschynomene americana L.	Fabaceae	C'ik'unyiya	H	Leaf	Snakebite (K'arashaa)	Sd	Human	Decoction	skin, mouth		NF,FF,HG	Abundend	11	0.03	1	1	3	166	4	2306	0.00173461	0.00173461	3.00886e-06	-6.35963	-0.0110315	4	166	0.0240964	-4.73118e-07	-4.73118e-07	5.39375e-15	0.26	0.25	MA0192
Aframomum corrorima (Braun) Jansen	Zingiberaceae	Okashiya	H	Seed	Stomachache, Rheumatism, colic pain, Urine problem	Ds;I;u	Human	Concoction or Decoction	Mouth		NF,HG	rare	157	0.41	4	3	2	166	6	2306	0.00260191	0.00260191	6.76993e-06	-5.95224	-0.0154872	6	166	0.0361446	-1.13737e-06	-1.13737e-06	0.00604	40.89	0.56	MA0375
Agapanthus praecox Willd.	Alliaceae	Tuumanuwa/Dayidi tuumuwa (Mahe tuumuwa)	H	Root, bulb	Stomachache, Rheumatism, pesticide (bedbug, cocoroch)	Ds;I;o	Human,Insecticide	Decoction	Mouth,Surface		HG	Abundend	12	0.03	3	3	4	166	7	2306	0.00303556	0.00303556	9.21462e-06	-5.7959	-0.0175938	7	166	0.0421687	-1.58985e-06	-1.58985e-06	1.06587e-13	3.13	0.59	MA0299
Agarista salicifolia(Lam.) G.Don	Ericiaceae	C'ank'k'uwaa/Shakishshuwa	S	Bark, leaf	Impetigo,Pyoderma (large, painful sores or ulcers) , cancer,Stomachache, colic pain, Leech expel,wound,bug, rat	Ds;o;sd	Pestcide,Human and cattle	Concoction or Decoction	Skin, surface, mouth, nose		NF,FF,HG	Abundend	61	0.16	9	3	5	166	14	2306	0.00607112	0.00607112	3.68585e-05	-5.1044	-0.0309894	14	166	0.0843373	-7.22093e-06	-7.22093e-06	0.00213	15.89	0.8	MA0124
Agave sisalana Perrine ex Engl.	Agavaceae	K'anc'c'aa	H	Leaf	Colic pain, any disease of cattle	Ds;m	Human; cattle	Decoction			NF,FF,HG	rare	2	0.01	4	2	4	166	8	2306	0.00346921	0.00346921	1.20354e-05	-5.6636	-0.0196482	8	166	0.0481928	-2.12505e-06	-2.12505e-06	2.1763e-13	0.52	0.49	MA0376
Ageratum conyzoides L.	Asteraceae	Ze'isa/ Boole maataa	H	Leaf	Cancer (leg foot boring disease),wound healing	O;sd	Human	Decoction	Skin		NF,FF,HG	Abundend	2	0.01	2	1	3	166	5	2306	0.00216826	0.00216826	4.70134e-06	-6.13303	-0.013298	5	166	0.0301205	-7.66561e-07	-7.66561e-07	1.76992e-14	0.52	0.28	MA0262
Ajuga alba (Guerke) Robyns	Lamiaceae	C'am"ashiya	H	Leaf, stem	diarrhea,colic pain,Dysentery/Diarrhea of children, Rheumatism	Ds;I;m	Human and cattle	Concoction or Decoction	mouth		FF,HG	rare	24	0.06	4	3	3	166	7	2306	0.00303556	0.00303556	9.21462e-06	-5.7959	-0.0175938	7	166	0.0421687	-1.58985e-06	-1.58985e-06	0.00017	6.25	0.59	MA0162
Ajuga integrifolia var.bractecosa Buch.-Ham	Lamiaceae	Disa (gomarawa) /Gomara disaa/Kapo disaa/ K'eeri dissaa	H	Leaf	Animal fattening	O	Human	Decoction	mouth		HG	rare	5	0.01	1	1	2	166	3	2306	0.00130095	0.00130095	1.69248e-06	-6.64539	-0.00864535	3	166	0.0180723	-2.54685e-07	-2.54685e-07	1.17225e-15	1.3	0.22	MA0377
Albiza schimperiana Oliv.	Fabaceae	C'aataa/ Sasa	T	Bark,Root	Snakebite, liver problem	I;sd	Human	Concoction or Decoction	Mouth		NF,FF,HG	rare	24	0.06	2	2	5	166	7	2306	0.00303556	0.00303556	9.21462e-06	-5.7959	-0.0175938	7	166	0.0421687	-1.58985e-06	-1.58985e-06	0.00017	6.25	0.46	MA0378
Allium cepa L.	Alliaceae	Sunk'k'urutuwa/Shunkkurttiya	H	Bulb	Stomachache, Rheumatism , Common cold, colic pain	Ds;I;rs	Human	Concoction or Decoction	Mouth, Nose		FF,HG	Abundend	84	0.22	4	3	2	166	6	2306	0.00260191	0.00260191	6.76993e-06	-5.95224	-0.0154872	6	166	0.0361446	-1.13737e-06	-1.13737e-06	0.00173	21.88	0.56	MA0473
Allium sativumL.	Alliaceae	Tuumuwa	H	bulb, leaf	Colic pain, malaria,Stomachache, Rheumatism ,common cold,Milk teeth/gum problem,wound healing,Toothache,Blackleg,snakebite	A;ds;I;m;o;rs;sd	Human and cattle	Concoction or Decoction	Mouth , Nose, skin				300	0.78	10	7	3	166	13	2306	0.00563747	0.00563747	3.1781e-05	-5.17787	-0.0291901	13	166	0.0783133	-6.13786e-06	-6.13786e-06	0.0478	78.13	1.27	MA0351
Allophylus abyssinicus (Hochst) Radlkofe.	Sapindaceae	Seesiniya/Shankkaara malaa	T	Leaf	Couph	Rs	Human	Decoction	Mouth		NF,FF	rare	11	0.03	1	1	5	166	6	2306	0.00260191	0.00260191	6.76993e-06	-5.95224	-0.0154872	6	166	0.0361446	-1.13737e-06	-1.13737e-06	4.67573e-14	0.26	0.31	MA0062
Aloe otallensis Baker	Aloaceae	Godare uutsa	H	Whole/leaf/stem/sap	Blood clotting ,wound, TB	C;rs;sd	Human and Cattle	Decoction	Skin,Mouth		FF,HG	rare	50	0.13	3	3	2	166	5	2306	0.00216826	0.00216826	4.70134e-06	-6.13303	-0.013298	5	166	0.0301205	-7.66561e-07	-7.66561e-07	0.00051	13.02	0.53	MA0089
Alternanthera pungens Kunth	Amaranthaceae	Marggudaa	H	Leaf, root	Insecticide (Bed bug),Swelling of gland /Lymph adenitis,Wound	A;o;sd	Pestcide,Human and Cattle	Concoction or Decoction	Surface,Skin		FF,HG	Abundend	3	0.01	3	3	1	166	4	2306	0.00173461	0.00173461	3.00886e-06	-6.35963	-0.0110315	4	166	0.0240964	-4.73118e-07	-4.73118e-07	5.39375e-15	0.78	0.5	MA0095
Amaranthus caudatus L.	Amaranthaceae	Gagaba	H	Seed,leaf	Urine problem,Common cold (cough) and malnutrition, rheumatism , stomachache, diarrhea, colic pain, headache, Abdominal cramp,Eye disease, allergic case-allergic case/allergic reaction (eye disease),Liver problem (Hepatitis, Cirrhosis, scaring)	A;ds;I;m;n;rs;u	Human and cattle	Concoction or Decoction	mouth, eye and Nose		HG	rare	78	0.2	13	7	2	166	15	2306	0.00650477	0.00650477	4.2312e-05	-5.03595	-0.0327577	15	166	0.0903614	-8.40199e-06	-8.40199e-06	0.00373	20.31	1.33	MA0105
Amaranthus graecizans L.	Amaranthaceae	C'umad'iya	H	Leaf	Pellagra/Dermatitis, fever, ease of eating staple food	M;n;sd	Human	Concoction	Mouth		NF,FF,HG	Abundend	33	0.09	3	3	3	166	6	2306	0.00260191	0.00260191	6.76993e-06	-5.95224	-0.0154872	6	166	0.0361446	-1.13737e-06	-1.13737e-06	0.00027	8.59	0.56	MA0336
Amaranthus hybridus L.	Amaranthaceae	Para c'umad'iya	H	Root	Insect/Worm poison	Sd	Human	Decoction	Surface		NF,FF,HG	Abundend	11	0.03	1	1	2	166	3	2306	0.00130095	0.00130095	1.69248e-06	-6.64539	-0.00864535	3	166	0.0180723	-2.54685e-07	-2.54685e-07	1.17225e-15	0.26	0.22	MA0156
Arisaema thunbergii subsp. urashima	Araceae	Maanaa/ K'aari-badalaa/ Guduntstsa badalaa	H	Fruit	Hemorrhoids	C		Concoction	Skin		NF,FF,HG	rare	11	0.03	1	1	1	166	2	2306	0.000867303	0.000867303	7.52214e-07	-7.04702	-0.0061119	2	166	0.0120482	-1.06742e-07	-1.06742e-07	1.37276e-16	0.26	0.19	MA0239
Artemisia absinthium L.	Asteraceae	Naattiruwa	H	Leaf	Colic pain,pandemics, stomachache, common cold, malaria, rheumatism and blood pressure	Ds;I;m;o; rs;md	Human	Concoction	mouth		HG	rare	68	0.17	7	6	2	166	9	2306	0.00390286	0.00390286	1.52323e-05	-5.54678	-0.0216483	9	166	0.0542169	-2.74616e-06	-2.74616e-06	0.0017	17.71	1.02	MA0360
Artemisia abyssinica Sch. Bip. ex A. Rich.	Asteraceae	Para agupiya	H	Leaf	Colic pain,stomachache,Evil eye	Ds;o	Human and cattle	Decoction	Mouth,Nose		HG	rare	43	0.11	3	2	2	166	5	2306	0.00216826	0.00216826	4.70134e-06	-6.13303	-0.013298	5	166	0.0301205	-7.66561e-07	-7.66561e-07	0.00038	11.2	0.4	MA0049
Artemisia afra Jacq. ex Willd.	Asteraceae	Agupiya	H	Leaf	Dysentery/Diarrhea of children, stomachache,Colic pain,pandemics, Rheumatism, apitizer,blood pressure	Ds;im;md;n;o	Human	Concoction or Decoction	Mouth		HG	Abundend	126	0.33	7	6	2	166	9	2306	0.00390286	0.00390286	1.52323e-05	-5.54678	-0.0216483	9	166	0.0542169	-2.74616e-06	-2.74616e-06	0.00584	32.81	1.02	MA0354
Artemisia annua L.	Asteraceae	Paranjje agupiya/ Arttemisiya	H	Leaf	Gastrisis, malaria, blood pressure, stomachache, colic pain, wound healing,HIV, Thypus	Ds;I;md;rp;sd	Human	Decoction	Mouth		HG	rare	39	0.1	8	5	2	166	10	2306	0.00433651	0.00433651	1.88053e-05	-5.43988	-0.0235901	10	166	0.060241	-3.45694e-06	-3.45694e-06	0.00062	10.16	0.93	MA0119
Artemisia australis Less.	Asteraceae	Paranjje naatiruwa	H	Leaf	Colic pain	Ds	Human	Concoction	mouth		HG	rare	11	0.03	1	1	2	166	3	2306	0.00130095	0.00130095	1.69248e-06	-6.64539	-0.00864535	3	166	0.0180723	-2.54685e-07	-2.54685e-07	1.17225e-15	0.26	0.22	MA0083
Arthopteris monocarpa Cordem/ C.Chr.	Oleandraceae	Gad'a bisaa	H	leaf	Toothache	Ss	Human	Decoction	Mouth		NF,FF	Abundend	11	0.03	1	1	2	166	3	2306	0.00130095	0.00130095	1.69248e-06	-6.64539	-0.00864535	3	166	0.0180723	-2.54685e-07	-2.54685e-07	1.17225e-15	0.26	0.22	MA0276
Arthraxon micans (Nees) Hochst.	Poaceae	Huwachiya	H	Leaf	Sanakebite, venum	Sd	Human	Decoction	Skin		NF,FF,HG	Abundend	11	0.03	2	1	2	166	4	2306	0.00173461	0.00173461	3.00886e-06	-6.35963	-0.0110315	4	166	0.0240964	-4.73118e-07	-4.73118e-07	5.39375e-15	0.26	0.25	MA0014
Arundinaria alpina K. Schum.	Poaceae	Woosha	T	Leaf,Bud/leaf tip	Stomachache,diarrhea,Epilepsy of goat,Liver problem, colestrol reduction, rheumatism	Ds;I;m;n;o	Human,Cattle,goat	Concoction or Decoction	mouth		FF,HG	Abundend	144	0.34	6	5	8	166	14	2306	0.00607112	0.00607112	3.68585e-05	-5.1044	-0.0309894	14	166	0.0843373	-7.22093e-06	-7.22093e-06	0.01186	37.5	1.05	MA0127
Arundinella pumila (Hochsl. ex A. Rieh.) Steud	Poaceae	P'ed'aa/ Worppaaduwa	H	Leaf,Root	Snakebite,Gonorhea	Rp;sd	Human	Concoction	Mouth		NF,FF,HG	Abundend	28	0.09	2	2	2	166	4	2306	0.00173461	0.00173461	3.00886e-06	-6.35963	-0.0110315	4	166	0.0240964	-4.73118e-07	-4.73118e-07	0.00013	7.29	0.37	MA0191
Asparagus flagellaris (Kunth) Baker	Asparagaceae	C'engga/Seeretiya (Mac'a c'eenggaa)	C	Root	Any kind of sexual transmitted diseases (STDs),Liver problem (Hepatitis, Cirrhosis, scaring)	I;rp	Human	Decoction	mouth, skin	vomiting and diaharea	NF,FF,HG	rare	33	0.09	2	2	2	166	4	2306	0.00173461	0.00173461	3.00886e-06	-6.35963	-0.0110315	4	166	0.0240964	-4.73118e-07	-4.73118e-07	0.00018	8.59	0.37	MA0135
Asparagus racemosus Wild	Asparagaceae	C'engga/Seeretiya (atuma c'eenggaa)	C	Leaf/root	Urine problem/urinery problem,detergent,Liver problem,swelling of gland (mumps),nakebite	A;I;o;sd;u	Human and cattle	Concoction or Decoction	Mouth		NF,FF,HG	rare	50	0.13	5	5	2	166	7	2306	0.00303556	0.00303556	9.21462e-06	-5.7959	-0.0175938	7	166	0.0421687	-1.58985e-06	-1.58985e-06	0.00072	13.02	0.84	MA0474
Aspilia mossambicensis (Oliv) Wild	Asteraceae	Kishuwa	S	Root,Seed, bark, stem,Leaf	Evileye,Earache, Leech expel	A;o;p	Human and cattle	Concoction or Decoction	Ear,Mouth		NF,FF,HG	rare	27	0.07	3	3	8	166	11	2306	0.00477016	0.00477016	2.27545e-05	-5.34541	-0.0254985	11	166	0.0662651	-4.25683e-06	-4.25683e-06	0.00033	7.03	0.71	MA0148
Avena vavilovian (Malz.) Mordv.	Poaceae	K'aalichuwa	H	Leaf	Snakebite	Sd	Human	Concoction	mouth		NF,FF,HG	Abundend	2	0.01	1	1	5	166	6	2306	0.00260191	0.00260191	6.76993e-06	-5.95224	-0.0154872	6	166	0.0361446	-1.13737e-06	-1.13737e-06	4.67573e-14	0.52	0.31	MA0115
Azadirachta indica A.Juss.	Meliaceae	Niimiya	S	Leaf	Leech expeel,Body swelling, pesticide	I; o; p	Cattle	Concoction or Decoction	Nose,mouth		HG	Abundend	89	0.23	2	3	6	166	8	2306	0.00346921	0.00346921	1.20354e-05	-5.6636	-0.0196482	8	166	0.0481928	-2.12505e-06	-2.12505e-06	0.00259	23.18	0.62	MA0379
Bersama abyssinica Fresen	Melianthaceae	Walasonniya	T	Leaf	Dandruff	Sd	Human	Decoction	Mouth		NF,FF,HG	rare	1	0.01	1	1	6	166	7	2306	0.00303556	0.00303556	9.21462e-06	-5.7959	-0.0175938	7	166	0.0421687	-1.58985e-06	-1.58985e-06	1.06587e-13	0.26	0.34	MA0287
Beta vulgaris L.	Amaranthaceae	Zo’o s’ap’uwa/Kaye siri ya	H	Root	Eye disease, evileye	A;o	Human	Concoction	mouth		FF,HG	rare	33	0.09	2	2	2	166	4	2306	0.00173461	0.00173461	3.00886e-06	-6.35963	-0.0110315	4	166	0.0240964	-4.73118e-07	-4.73118e-07	0.00018	8.59	0.37	MA0380
Bidens biternata (Lour.) Merr. & Sherff	Asteraceae	Hans's'ikaluwa/S'onggara	H	Leaf	allergic case/allergic reaction (eye disease)	A	Human	Decoction	Skin		NF,FF,HG	Abundend	11	0.03	2	1	2	166	4	2306	0.00173461	0.00173461	3.00886e-06	-6.35963	-0.0110315	4	166	0.0240964	-4.73118e-07	-4.73118e-07	5.39375e-15	0.26	0.25	MA0381
Biophytum umbraculum Welw.	Oxalidaceae	Danggo	H	Leaf, root, whole	Rheumatism, , colic pain, apitizer	Ds;I;n	Human	Concoction			NF,FF	Abundend	23	0.06	3	3	2	166	5	2306	0.00216826	0.00216826	4.70134e-06	-6.13303	-0.013298	5	166	0.0301205	-7.66561e-07	-7.66561e-07	0.00011	5.99	0.53	MA0382
Brassica nigra (L) Kech var. abyssinica A.Br.	Brassicaceae	Sanapic'iya	H	Seed	Rheumatism, common cold,malaria,Urine problem	I;m;rs;u	Human	Concoction	Mouth		HG	rare	116	0.3	4	4	3	166	7	2306	0.00303556	0.00303556	9.21462e-06	-5.7959	-0.0175938	7	166	0.0421687	-1.58985e-06	-1.58985e-06	0.00385	30.21	0.71	MA0229
Brassica oleracea L.	Brassicaceae	Asotiya santstsaa	S	Leaf, seed	Stomachache, Abdominal cramp, Dysentery/Diarrhea of children (diarrhea); rabies	Ds;I;m;o	Human	Concoction	Mouth		HG	Abundend	55	0.14	4	4	3	166	7	2306	0.00303556	0.00303556	9.21462e-06	-5.7959	-0.0175938	7	166	0.0421687	-1.58985e-06	-1.58985e-06	0.00087	14.32	0.71	MA0383
Bridelia scleroneura Muell. Arg.	Euphorbiaceae	Uzuuziya/Zuuziya/ s'eema (Ketsa mitsa)	T	Leaf,Bark	Cancer, liver problem,Gonorhea and Liver problem (Hepatitis, Cirrhosis, scaring),Syphilis , colic pain,	Ds;I;o;rp;	Human and cattle	Concoction or Decoction	mouth		NF,FF,HG	rare	25	0.07	5	4	6	166	11	2306	0.00477016	0.00477016	2.27545e-05	-5.34541	-0.0254985	11	166	0.0662651	-4.25683e-06	-4.25683e-06	0.00028	6.51	0.83	MA0207
Brucea antidysenterica J.F. Miller	Simaraubaceae	Shuushalliya		leaf, bark	Colic pain , stomachache, ascaris, animal fattening	Ds;p;rp	Human and cattle	Concoction	mouth		NF,FF,HG	rare	44	0.12	4	3	5	166	9	2306	0.00390286	0.00390286	1.52323e-05	-5.54678	-0.0216483	9	166	0.0542169	-2.74616e-06	-2.74616e-06	0.00071	11.46	0.65	MA0384
Buddleja polystachya Fresen.	Buddlejaceae (Loganiaceae)	Kanppaaraa/Kookuwa	S	Leaf, leaf	Wound healing, Fungus of leg , skin disease (ringworm),Malaria, Liver problem (Hepatitis, Cirrhosis, scaring),Animal fattening, milk yield,Expelling unwanted blood from womb of caw,Antrax, Blackleg,Leech expel, repeal housefly, lice, Epilipsy (yiic'uwa)	I;m;o;p;rp;sd	Human and Cattle	Concoction or Decoction	Mouth, nose,skin,		NF,FF,HG	rare	16	0.04	8	6	8	166	16	2306	0.00693842	0.00693842	4.81417e-05	-4.97045	-0.0344871	16	166	0.0963855	-9.68557e-06	-9.68557e-06	0.00017	4.17	1.23	MA0158
Caesalpinia decapetala (Roth) Alston	Fabaceae	S'undduk'iya/ Paranjjee gom"oriya/ Dooyiya	L	Root	Rabies (Gosha)	M	Human	Decoction	Mouth		HG	Abundend	11	0.03	1	1	4	166	5	2306	0.00216826	0.00216826	4.70134e-06	-6.13303	-0.013298	5	166	0.0301205	-7.66561e-07	-7.66561e-07	1.76992e-14	0.26	0.28	MA0371
Calpurnia aurea (Ait.) Benth. subsp. aurea	Fabaceae	Mayiluwa	S	Leaf	Liver problem, pesticide like tick, lice, bedbug	I;o	Cattle, goat	Decoction	Skin		NF,FF,HG	rare	95	0.25	3	2	3	166	6	2306	0.00260191	0.00260191	6.76993e-06	-5.95224	-0.0154872	6	166	0.0361446	-1.13737e-06	-1.13737e-06	0.00221	24.74	0.43	MA0247
Capsicum annuum L.	Solanaceae	Bambbariya	H	Fruit	Internal parasites, Animal fattening,Eye disease, TB ,Blackleg	A;I;m;o;rs	Human and cattle	Concoction or Decoction	Mouth and Nose		HG	rare	156	0.41	5	5	2	166	7	2306	0.00303556	0.00303556	9.21462e-06	-5.7959	-0.0175938	7	166	0.0421687	-1.58985e-06	-1.58985e-06	0.00696	40.63	0.84	MA0386
Capsicum frutescens L.	Solanaceae	Mis'imis'uwa/Tikariya/Daabusaa	H	Fruit	Spleen problem, pesticide (bed bug), Apitizer,Eye disease	A;n;o;ss	Human and cattle	Concoction or Decoction	Mouth		HG	rare	134	0.31	5	4	3	166	8	2306	0.00346921	0.00346921	1.20354e-05	-5.6636	-0.0196482	8	166	0.0481928	-2.12505e-06	-2.12505e-06	0.00587	34.9	0.74	MA0023
Carduus leptacanthus Fresen	Asteraceae	Para Kashiya	H	Leaf,Root	Snakebite (Hasuwa),Liver problem (Hepatitis, Cirrhosis, scaring), evil eye	I;o	Human and Cattle	Concoction or Decoction	mouth	vomiting and diarrhea	NF,FF,HG	Abundend	13	0.03	3	2	2	166	5	2306	0.00216826	0.00216826	4.70134e-06	-6.13303	-0.013298	5	166	0.0301205	-7.66561e-07	-7.66561e-07	1.76992e-14	3.39	0.4	MA0387
Carduus nyassanus (S. Moore) R. E. Firies	Asteraceae	Danggarssa kashiya( Dada kashiya)	H	Root	Black leg,Liver problem (Hepatitis, Cirrhosis, scaring), wound healing (Scabies ), snakebite,Anaphylactic shock (devil sickness/evil spirit)/Likift (evil spirt)	I;m;o;sd	Human and cattle	Concoction or Decoction	Mouth/Nose		FF,HG	rare	15	0.04	7	4	3	166	10	2306	0.00433651	0.00433651	1.88053e-05	-5.43988	-0.0235901	10	166	0.060241	-3.45694e-06	-3.45694e-06	7.19906e-13	3.91	0.8	MA0241
Carduus schimperi Sch.Bip	Asteraceae	Kashiyaa (Geze k'eeri kinchchiriiraa)	H	Root	Colic pain	Ds	Human	Concoction	Mouth		NF,FF,HG	Abundend	11	0.03	1	1	2	166	3	2306	0.00130095	0.00130095	1.69248e-06	-6.64539	-0.00864535	3	166	0.0180723	-2.54685e-07	-2.54685e-07	1.17225e-15	0.26	0.22	MA0388
Carica papaya L.	Caricaceae	Papa	S	Sap,Fruit, root, leaf	Itching/Hard itching,Gastrisis, stomachache,Malaria	Ds;m;sd	Human	Concoction or Decoction	Skin,Mouth		HG	Abundend	169	0.44	4	3	3	166	7	2306	0.00303556	0.00303556	9.21462e-06	-5.7959	-0.0175938	7	166	0.0421687	-1.58985e-06	-1.58985e-06	0.00817	44.01	0.59	MA0339
Carissa spinarum (C. edulis) L.	Apocynaceae	Laadiya/Banggaaguwa	S	Leaf,Seed	Snakebite	Sd	Human	Decoction	Mouth, Skin, surface		NF,FF,HG	Abundend	11	0.03	1	1	7	166	8	2306	0.00346921	0.00346921	1.20354e-05	-5.6636	-0.0196482	8	166	0.0481928	-2.12505e-06	-2.12505e-06	2.1763e-13	0.26	0.37	MA0217
Caylusea abyssinica (Fresen) Fisch & Mey H	Resedaceae	Atuchiya	S	leaf, stem or root	Stomachache and colic pain; milk yield	Ds;o	Human	Deconction	Mouth		FF,HG	rare	3	0.01	3	2	2	166	5	2306	0.00216826	0.00216826	4.70134e-06	-6.13303	-0.013298	5	166	0.0301205	-7.66561e-07	-7.66561e-07	1.76992e-14	0.78	0.4	MA0052
Centella asiatiaca (L.) Urban	Apiaceae	Ec'ere b'orikotsa	H	Leaf,root	Gam problem, Headache,Wound healing, Pyoderma (large, painful sores or ulcers)) , Tinea capitis (Ringworm),Snakebite (any) and venum, swelling of nymph gland,Bat droppings and urine	A;ds;o;sd	Human	Concoction or Decoction	mouth/skin/surface		NF,FF,HG	rare	190	0.5	9	4	2	166	11	2306	0.00477016	0.00477016	2.27545e-05	-5.34541	-0.0254985	11	166	0.0662651	-4.25683e-06	-4.25683e-06	0.01622	49.48	0.83	MA0389
Chenopodium ambrosioides L.	Chenopodiaceae	Zawuniya (zee'a) /Gonssiiiridaa /Gonssiiiris'aa/Gonssinda	H	Leaf	Epilepsy (Anaphylactic shock (devil sickness/evil spirit)), rheumatism	I;o	Human	Concoction	Mouth,Nose		FF,HG	rare	2	0.01	3	2	2	166	5	2306	0.00216826	0.00216826	4.70134e-06	-6.13303	-0.013298	5	166	0.0301205	-7.66561e-07	-7.66561e-07	1.76992e-14	0.52	0.4	MA0134
Chenopodium anthelminticum (L) Aellen.	Chenopodiaceae	Zaminiya (Gonssida/woyaniya)	H	Leaf	Blackleg	M	Cattle	Concoction			FF,HG	Abundend	11	0.03	1	1	2	166	3	2306	0.00130095	0.00130095	1.69248e-06	-6.64539	-0.00864535	3	166	0.0180723	-2.54685e-07	-2.54685e-07	1.17225e-15	0.26	0.22	MA0111
Chrysophyllum alnifolium Bak	Sapotaceae	Gasa	T	Seed,root, leaf, sap	Stomachache,Any skin disease (Tinea capitis (Ringworm)	Ds;sd	Human	Decoction	Mouth,Skin		NF	rare	77	0.2	3	2	6	166	9	2306	0.00390286	0.00390286	1.52323e-05	-5.54678	-0.0216483	9	166	0.0542169	-2.74616e-06	-2.74616e-06	0.00218	20.05	0.52	MA0390
Citrus aurantifolia (Christm.) Swingle	Rutaceae	Loomiya	S	Fruit	Toothache, gum problem,Common cold, stomachache,colic pain, internal parasite, asthema (asim)	Ds;I;p;rs;ss	Human	Decoction	Mouth		HG	rare	66	0.17	7	5	6	166	13	2306	0.00563747	0.00563747	3.1781e-05	-5.17787	-0.0291901	13	166	0.0783133	-6.13786e-06	-6.13786e-06	0.00231	17.19	1.02	MA0391
Citrus sinensis (L.) Osb.	Rutaceae	Burttukaaniya	S	Fruit	Gaterisis	Ds	Human	Decoction	Mouth		HG	rare	11	0.03	1	1	5	166	6	2306	0.00260191	0.00260191	6.76993e-06	-5.95224	-0.0154872	6	166	0.0361446	-1.13737e-06	-1.13737e-06	4.67573e-14	0.26	0.31	MA0392
Clematis hirsuta Perr. & Guill	Ranunculaceae	Soguwa tura	C	Stem,Leaf	Liver problem,Snakebit,Tinea capitis (Ringworm) , wound healing (Imflammation,Headache (painfull), fecial cases,detergent	A;ds;I;o;sd	Human	Concoction or Decoction	Mouth,Nose,Skin,Surface	Sneezing and eye redness	NF,FF,HG	rare	97	0.25	7	5	4	166	11	2306	0.00477016	0.00477016	2.27545e-05	-5.34541	-0.0254985	11	166	0.0662651	-4.25683e-06	-4.25683e-06	0.00422	25.26	0.96	MA0053
Clerodendrum cordifolium (Hochst.) A. Rich.	Lamiaceae	Boye Maata	H	Root,Leaf	Liver problem (Hepatitis, Cirrhosis, scaring),diarrhea,Anaphylactic shock (devil sickness/evil spirit)	I;m;o	Human	Concoction or Decoction	mouth	Vomiting and dysentry	NF,FF	rare	44	0.12	4	3	1	166	5	2306	0.00216826	0.00216826	4.70134e-06	-6.13303	-0.013298	5	166	0.0301205	-7.66561e-07	-7.66561e-07	0.0004	11.46	0.53	MA0393
Clerodendrum myricoides (Hochst.)Vatke	Lamiaceae	Alggaa	S	Root, whole (any part)	Evil eye, Stomachache, Gonorhea,Blackleg,Insecticide	DS,M, O	Human and cattle	Concoction or Decoction	Mouth and Nose		NF,FF,HG	rare	96	0.25	5	3	5	166	10	2306	0.00433651	0.00433651	1.88053e-05	-5.43988	-0.0235901	10	166	0.060241	-3.45694e-06	-3.45694e-06	0.00377	25	0.68	MA0394
Clutia lanceolata sub.sp lanceolata Forssk.	Euphorbiaceae	Higishsha mero/Arddaa/Bambbino/ Akibiluwa	S	Leaf	Evileye	O	Human	Decoction	Mouth		NF,FF,HG	Abundend	41	0.11	1	1	5	166	6	2306	0.00260191	0.00260191	6.76993e-06	-5.95224	-0.0154872	6	166	0.0361446	-1.13737e-06	-1.13737e-06	0.00041	10.68	0.31	MA0080
Coccinia abyssinica (Lam.) Cogn.	Cucurbitaceae	Usuk'iya/Ushuushiyaa	C	Root	Mechanical break of bone	Ds	Human	Decoction	Mouth				31	0.08	1	1	4	166	5	2306	0.00216826	0.00216826	4.70134e-06	-6.13303	-0.013298	5	166	0.0301205	-7.66561e-07	-7.66561e-07	0.0002	8.07	0.28	MA0395
Coffea arabica L.	Rubiaceae	Bunaa /Tukiya	S	Seed, leaf	Stimulating, Headache, diarrhea,Fever,Excess bleeding,common cold, rheumatism	A;c; i; m;n; rp; rs	Human	Concoction or Decoction	mouth, Skin, surface		NF,FF,HG	Abundend	123	0.32	7	7	5	166	12	2306	0.00520382	0.00520382	2.70797e-05	-5.2591	-0.0273674	12	166	0.0722892	-5.14912e-06	-5.14912e-06	0.00742	32.03	1.24	MA0396
Colocosia esculenta (L.) Schoott	Araceae	Boyina	H	Corym	Animal fattening, Snakebite	O;sd	Human and Cattle	Concoction or Decoction	Mouth		FF,HG	Abundend	33	0.09	2	2	5	166	7	2306	0.00303556	0.00303556	9.21462e-06	-5.7959	-0.0175938	7	166	0.0421687	-1.58985e-06	-1.58985e-06	0.0031	8.59	0.46	MA0397
Combretum paniculatun Vent.	Combretaceae	Barggaa	C	Root	Gonorhea, evileye	O; rp	Human	Decoction	Mouth		NF,FF	rare	11	0.03	2	2	2	166	4	2306	0.00173461	0.00173461	3.00886e-06	-6.35963	-0.0110315	4	166	0.0240964	-4.73118e-07	-4.73118e-07	5.39375e-15	2.86	0.37	MA0042
Commelina africana L.	Commelinaceae	Gulbbattiya	H	Root,leaf	Rabies	M	Human and Cattle	Concoction	mouth		NF,FF,HG	Abundend	11	0.03	1	1	4	166	5	2306	0.00216826	0.00216826	4.70134e-06	-6.13303	-0.013298	5	166	0.0301205	-7.66561e-07	-7.66561e-07	1.76992e-14	0.26	0.28	MA0167
Commelina benghalensis L.	Commelinaceae	Dalisha	H	Whole,leaf/stem,root, sap	Milk yield, animal fattening, diarrhea,Tinea capitis (Ringworm) ,	M; o;sd	Human and Cattle	Decoction	Mouth, Skin		NF,FF,HG	Abundend	210	0.55	4	3	4	166	8	2306	0.00346921	0.00346921	1.20354e-05	-5.6636	-0.0196482	8	166	0.0481928	-2.12505e-06	-2.12505e-06	0.01441	54.69	0.62	MA0181
Conyza bonariensis (L.) Cronq.	Asteraceae	Woyaniaya/Tikashiya/Puluma/ S'oora/ Korano/Sank’k’ali-gibuwa/Puuno	H	Whole, leaf	Swelling of gland /Lymph adenitis	A	Human	Decoction			NF,FF,HG	Abundend	11	0.03	1	1	3	166	4	2306	0.00173461	0.00173461	3.00886e-06	-6.35963	-0.0110315	4	166	0.0240964	-4.73118e-07	-4.73118e-07	5.39375e-15	2.86	0.25	MA0398
Conyza pyrrhopappa Sch. Bip. ex A. Rich..	Asteraceae	Gac'igala/D'oniya/D’ono (Kirikisaa malaa)	H	Leaf	Stomachache, diarrhea	Ds; m	Human and Cattle	Decoction	Mouth		NF,FF,HG	rare	2	0.01	2	2	3	166	5	2306	0.00216826	0.00216826	4.70134e-06	-6.13303	-0.013298	5	166	0.0301205	-7.66561e-07	-7.66561e-07	1.76992e-14	0.52	0.4	MA0002
Cordia africana Lam.	Boraginaceae	Mok'otsa	T	Leaf	wound, onchocerciasis , Impetigo, Haemorage/Hemorroidsa	O;P	Human	Concoction or Decoction	Skin				43	0.11	4	2	9	166	13	2306	0.00563747	0.00563747	3.1781e-05	-5.17787	-0.0291901	13	166	0.0783133	-6.13786e-06	-6.13786e-06	0.001	11.2	0.64	MA0399
Coriandrum sativum L.	Apiaceae	Deebuwa	H	Leaf	Gastrisis,Fever, Rheumatism, Headache	A;D;I;m	Human	Decoction			HG	Abundend	110	0.29	4	4	3	166	7	2306	0.00303556	0.00303556	9.21462e-06	-5.7959	-0.0175938	7	166	0.0421687	-1.58985e-06	-1.58985e-06	0.00346	28.64	0.71	MA0358
Coronopus didymus (L.) Smith	Brassicaceae	Paranjjiya shuk'k'uwa	H	Seed	Rheumatism	I	Human	Concoction	Mouth		HG	rare	31	0.08	1	1	2	166	3	2306	0.00130095	0.00130095	1.69248e-06	-6.64539	-0.00864535	3	166	0.0180723	-2.54685e-07	-2.54685e-07	0.00012	8.07	0.22	MA0293
Crotalaria retusa L.	Fabaceae	K'aari atariya/Kishikisho Gumppulo	H	Root/leaf	Insect/Worm poison	O	Human	Decoction	Skin/surface		FF,HG	rare	11	0.03	1	1	2	166	3	2306	0.00130095	0.00130095	1.69248e-06	-6.64539	-0.00864535	3	166	0.0180723	-2.54685e-07	-2.54685e-07	1.17225e-15	0.26	0.22	MA0309
Croton macrostachyus Del.	Euphorbiaceae	Ankkaa	T	Leaf, sap, stem, bark, root	wound healing,imflammation, Tinea capitis (Ringworm) ,Pyoderma (large, painful sores or ulcers) , Impetigo,Haemorage/Hemorroids, Expeel tapeworm,Blackleg, Antrax, body swelling,Gonorhea and Liver problem (Hepatitis, Cirrhosis, scaring),Swelling of abdomen of cattle (Gapuwa), Colic pain, Rabies, Headache, malaria, Eye disease, allergic case/allergic reaction	C;sd	Human & Cattle, equuis	Concoction or Decoction	Skin,mouth/nose	Not given for pregnant, mix for children, bad smell, Bloating, and farting	NF,FF,HG	rare	144	0.38	19	2	13	166	32	2306	0.0138768	0.0138768	0.000192567	-4.27731	-0.0593555	32	166	0.192771	-4.50206e-05	-4.50206e-05	0.02711	37.5	1.22	MA0278
Cucumis sativus L.	Cucurbitaceae	Ganttuwa	C	Whole,Leaf	Swelling of abdomen of cattle (Gapuwa),Ringworm	I;sd	Human and Cattle	Decoction	Skin, Nose		NF,FF,HG	rare	3	0.01	2	2	3	166	5	2306	0.00216826	0.00216826	4.70134e-06	-6.13303	-0.013298	5	166	0.0301205	-7.66561e-07	-7.66561e-07	1.76992e-14	0.78	0.4	MA0232
Cuminum cyminum L	Apiaceae or Umbelliferae	Kuminiya	H	Seed	Gum bleeding	Ss	Human	Decoction	Mouth		HG	rare	11	0.03	1	1	2	166	3	2306	0.00130095	0.00130095	1.69248e-06	-6.64539	-0.00864535	3	166	0.0180723	-2.54685e-07	-2.54685e-07	1.17225e-15	0.26	0.22	MA0400
Curcuma domestica Valeton	Zingiberaceae	Irddiyaa	H	Rhizome	Diabites	Md	Human	Concoction	Mouth		HG	rare	11	0.03	1		2	166	3	2306	0.00130095	0.00130095	1.69248e-06	-6.64539	-0.00864535	3	166	0.0180723	-2.54685e-07	-2.54685e-07	1.17225e-15	2.86	0.09	MA0205
Cuscuta kilimanjari Oliv	Convolvulaceae	Dooddoriya/sirelesho/Shelelesho/Mahinddo	H	Whole	Ascaris	P	Human	Decoction	bell		FF,HG	Abundend	2	0.01	1	1	2	166	3	2306	0.00130095	0.00130095	1.69248e-06	-6.64539	-0.00864535	3	166	0.0180723	-2.54685e-07	-2.54685e-07	1.17225e-15	0.52	0.22	MA0401
Cyathula cylindrica Moq.	Amaranthaceae	Dorssa K'arc'c'ochaa/ Gopilo/Parggicho/ Shiddo /Puuto k'arc'c'ocha (Gumppula)	H	Leaf,Root	Snakebite,Antrax, Blackleg,Eye disease	A; m; sd	Human and Cattle	Decoction	Mouth, eye		NF,FF,HG	Abundend	14	0.04	4	3	2	166	6	2306	0.00260191	0.00260191	6.76993e-06	-5.95224	-0.0154872	6	166	0.0361446	-1.13737e-06	-1.13737e-06	4.67573e-14	3.65	0.56	MA0063
Cymbopogon citratus (Dc. ) Stapf	Poaceae	Bunc'c'echa	H	Leaf	Blood pressure,Colic pain, Rehmatism	Ds; I;md	Human	Decoction		Not given for liver case	HG	rare	11	0.03	3	3	4	166	7	2306	0.00303556	0.00303556	9.21462e-06	-5.7959	-0.0175938	7	166	0.0421687	-1.58985e-06	-1.58985e-06	1.06587e-13	2.86	0.59	MA0357
Cynodon dactylon (L.) Pers.	Poaceae	Sura	H	Whole,Leaf, stem	Wound,Shingles (herpes zoster),Tonsilit,Snakebite (K'arasha); Stomachache	Ds,sd	Human and cattle	Concoction or Decoction	Mouth, Skin		NF,FF,HG	Abundend	37	0.1	5	2	2	166	7	2306	0.00303556	0.00303556	9.21462e-06	-5.7959	-0.0175938	7	166	0.0421687	-1.58985e-06	-1.58985e-06	0.00039	9.64	0.46	MA0328
Cynoglossum amplifolium Hochst. ex A.DC.in DC.	Boraginaceae	Tolkka (Woga d'ona)	H	Root	Stomachache, Dysentery/Diarrhea of children	Ds;m	Human	Decoction	Mouth		FF,HG	Abundend	11	0.03	2	2	2	166	4	2306	0.00173461	0.00173461	3.00886e-06	-6.35963	-0.0110315	4	166	0.0240964	-4.73118e-07	-4.73118e-07	5.39375e-15	0.26	0.37	MA0402
Cynoglossum lanceolatum Forssk.	Boraginaceae	D'ono/Shiddo/Dorssa k'arc'c'ocha	H	Whole,Root	Stomachache,Snakebite,Dysentery/Diarrhea of children	Ds;m;sd	Human	Concoction or Decoction	Mouth	Vomiting	FF,HG	rare	14	0.04	3	3	2	166	5	2306	0.00216826	0.00216826	4.70134e-06	-6.13303	-0.013298	5	166	0.0301205	-7.66561e-07	-7.66561e-07	1.76992e-14	3.65	0.53	MA0318
Cyperus articulatus L.	Cyperaceae	Bidaaraa	H	Root,Leaf	rheumatism ,Liver problem (Hepatitis, Cirrhosis, scaring),Colic pain	Ds;i	Human	Decoction or Concoction	Mouth		HG	rare	198	0.52	3	2	2	166	5	2306	0.00216826	0.00216826	4.70134e-06	-6.13303	-0.013298	5	166	0.0301205	-7.66561e-07	-7.66561e-07	0.00801	51.56	0.4	MA0403
Cyphomandra betacea (Cav.) Sendiner	Solanaceae	Tiiniya	S	Fruit	Gastrisis	Ds	Human	Decoction	Mouth		HG	rare	12	0.03	1	1	4	166	5	2306	0.00216826	0.00216826	4.70134e-06	-6.13303	-0.013298	5	166	0.0301205	-7.66561e-07	-7.66561e-07	1.76992e-14	3.13	0.28	MA0223
Datura stramonium L.	Solanaceae	Lapilapuwa	H	Leaf, Root,	wound healing,Headache, Malaria,Dysentery/Diarrhea of children, gastrisis,Diaharrea,Toothache	A; ds;m;sd;ss	Human & Cattle	Concoction or Decoction	Mouth,Nose		FF,HG	Abundend	212	0.55	7	5	2	166	9	2306	0.00390286	0.00390286	1.52323e-05	-5.54678	-0.0216483	9	166	0.0542169	-2.74616e-06	-2.74616e-06	0.01653	55.21	0.9	MA0234
Daucus carota L.	Apiaceae	Kaarootiya	H	Root	Eye	A	Human	Decoction	Mouth		HG	rare	11	0.03	1	1	2	166	3	2306	0.00130095	0.00130095	1.69248e-06	-6.64539	-0.00864535	3	166	0.0180723	-2.54685e-07	-2.54685e-07	1.17225e-15	0.26	0.22	MA0404
Deinbollia kilimanadscharica Taub.	Sapindaceae	Dongguwa	T	Lef	Leech expel	P	Cattle	Concoction	Mouth		NF,FF	rare	11	0.03	1	1	10	166	11	2306	0.00477016	0.00477016	2.27545e-05	-5.34541	-0.0254985	11	166	0.0662651	-4.25683e-06	-4.25683e-06	1.20076e-12	0.26	0.46	MA0021
Desmodium repandum (Vahl) DC	Fabaceae	Gimisho	H	Root	Colic pain	Ds	Human	Decoction	mouth		NF,FF,HG	rare	11	0.03	1	1	3	166	4	2306	0.00173461	0.00173461	3.00886e-06	-6.35963	-0.0110315	4	166	0.0240964	-4.73118e-07	-4.73118e-07	5.39375e-15	0.26	0.25	MA0009
Dichondra repens J.R & G.Forst	Convolvulaceae	Ec'ere hayitsa	H	Leaf,root	Headache,Wound healing, Pyoderma (large, painful sores or ulcers) , Tinea capitis (Ringworm),Snakebite (any) and venum, swelling of nymph gland,Bat droppings and urine	A' I;o;sd;	Human	Concoction or Decoction	mouth/skin/surface		NF,FF,HG	Abundend	220	0.57	8	4	3	166	11	2306	0.00477016	0.00477016	2.27545e-05	-5.34541	-0.0254985	11	166	0.0662651	-4.25683e-06	-4.25683e-06	0.02175	57.29	0.83	MA0405
Dicliptera laxata C. B Clarke	Acanthaceae	Tooguwa	H	Leaf,Root	Eye disease, toothache (allergic case-allergic case/allergic reaction ,Colic pain	A;I;o; ss	Human	Concoction or Decoction	Eye and mouth		HG	rare	155	0.4	5	4	1	166	6	2306	0.00260191	0.00260191	6.76993e-06	-5.95224	-0.0154872	6	166	0.0361446	-1.13737e-06	-1.13737e-06	0.00589	40.36	0.68	MA0024
Dissotis canescens (Graham.) Hook. F.s	Melastomataceae	Gata shiita	H	Leaf,Root	Insect venum,Liver problem (Hepatitis, Cirrhosis, scaring), snakebite (Goosiya),evileye, wound	I;sd	Human	Decoction	mouth, Skin		NF,FF,HG	rare	64	0.12	5	2	2	166	7	2306	0.00303556	0.00303556	9.21462e-06	-5.7959	-0.0175938	7	166	0.0421687	-1.58985e-06	-1.58985e-06	0.00117	16.67	0.46	MA0006
Dodonea angustifolia L.f.	Sapinadaceae	Sankkaraa	S	Stem	Toothache, ascaris	P;ss	Human	Decoction	mouth		NF,FF,HG	Abundend	12	0.03	2	2	5	166	7	2306	0.00303556	0.00303556	9.21462e-06	-5.7959	-0.0175938	7	166	0.0421687	-1.58985e-06	-1.58985e-06	1.06587e-13	3.13	0.46	MA0248
Dombeya torrida (J.F. Gmel.) P. Bamps	Sterculiaceae	Looluwa/Boshuwa	T	Stem,Leaf	Mechanical break of bone, Stomachache	Ds;sl	Human	Decoction	Skin,mouth		NF,FF,HG	rare	12	0.03	2	2	11	166	13	2306	0.00563747	0.00563747	3.1781e-05	-5.17787	-0.0291901	13	166	0.0783133	-6.13786e-06	-6.13786e-06	2.95032e-12	3.13	0.64	MA0406
Dracaena steudneri Engler	Dracaenaceae	Ilalaa	T	Leaf, stem	Snakebite	Sd	Human	Concoction	mouth		NF,FF,HG	rare	44	0.12	1	1	6	166	7	2306	0.00303556	0.00303556	9.21462e-06	-5.7959	-0.0175938	7	166	0.0421687	-1.58985e-06	-1.58985e-06	0.00055	11.46	0.34	MA0407
Echinochloa pyramidalis (Lam.) Hitchc. & Chase	Poaceae	Doginiyaa/Gicoliya/ Dupaa/kana dupa	H	Root	Blackleg	M	Cattle	Concoction	Mouth and Nose		FF,HG	rare	11	0.03	1	1	4	166	5	2306	0.00216826	0.00216826	4.70134e-06	-6.13303	-0.013298	5	166	0.0301205	-7.66561e-07	-7.66561e-07	1.76992e-14	0.26	0.28	MA0112
Echinops amplexcaulis Oliv.	Asteraceae	Miya burssa/C'ohiya	H	Root	Fattening,Blackleg	M;o	Cattle	Concoction or Decoction	Mouth		NF,FF	rare	2	0.01	2	2	5	166	7	2306	0.00303556	0.00303556	9.21462e-06	-5.7959	-0.0175938	7	166	0.0421687	-1.58985e-06	-1.58985e-06	1.06587e-13	0.52	0.46	MA0300
Echinops kebericho Mesfin	Asteraceae	Burssaa	H	Root, root bark	rheumatism , stomachache, Common cold,Headache, toothache, Epilepsy,Antrax,diarrhea colic pain, Any epidemic diseases,Snakebite and repealing	A;ds;I;m;o;rs;ss	Human and Cattle	Concoction or Decoction	mouth and Nose		HG	rare	346	0.9	13	7	2	166	15	2306	0.00650477	0.00650477	4.2312e-05	-5.03595	-0.0327577	15	166	0.0903614	-8.40199e-06	-8.40199e-06	0.07336	90.1	1.33	MA0408
Echinops linongifolius A. Rich.	Asteraceae	C'ohiya (Gad'a Kashiya)	H	Root	Devil sickness/evil spirt, Anaphlatic shock (Epilepsy),Cattle fattening	O	Human	Concoction or Decoction	Mouth		NF,FF,HG	rare	93	0.24	3	1	5	166	8	2306	0.00346921	0.00346921	1.20354e-05	-5.6636	-0.0196482	8	166	0.0481928	-2.12505e-06	-2.12505e-06	0.00283	24.22	0.37	MA0409
Ehretia cymosa Thonn.	Boraginaceae	Itrriwanjjiya/Morimook'iy	S	Bark,Leaf	Toothache,Scabies	M;ss	Human	Decoction	Mouth,Skin		NF,FF	rare	12	0.03	2	2	6	166	8	2306	0.00346921	0.00346921	1.20354e-05	-5.6636	-0.0196482	8	166	0.0481928	-2.12505e-06	-2.12505e-06	2.1763e-13	3.13	0.49	MA0008
Ekebergia capensis Sparm	Meliaceae	Olonchchuwaa	T	Leaf	Rheumatism, pain feeling in different body parts	I;o	Human	Concoction	Mouth		NF,FF,HG	rare	11	0.03	2	2	6	166	8	2306	0.00346921	0.00346921	1.20354e-05	-5.6636	-0.0196482	8	166	0.0481928	-2.12505e-06	-2.12505e-06	2.1763e-13	0.26	0.49	MA0136
Embelia schimperi Vatke	Myrsinaceae	K'ank'k'uwa	S	Seed,Any part	Intestinal parasite, tape worm,Gonorhea, Liver problem (Hepatitis, Cirrhosis, scaring)	I;m;p	Human	Decoction	mouth		NF,FF,HG	rare	188	0.49	4	3	5	166	9	2306	0.00390286	0.00390286	1.52323e-05	-5.54678	-0.0216483	9	166	0.0542169	-2.74616e-06	-2.74616e-06	0.013	48.96	0.65	MA0079
Ensete ventricosum (Welw.) Cheesman	Musaceae	Uutsa (Astra,Looc'ingiya)	H	Root,Corym,Psuedostem (pulp),sap,leaf	Mouth and foot disease,Antrax,Liver problem,Retained placenta,Diarrhea,Blood clotting,wound healing (Scabies ),Animal fattening,Earache,Mechanical break of bone	A;c;I;m;o;rs;sd;ss	Human and cattle	Concoction or Decoction	Mouth, ear, skin		HG	Abundend	216	0.56	10	8	10	166	20	2306	0.00867303	0.00867303	7.52214e-05	-4.74789	-0.0411785	20	166	0.120482	-1.58431e-05	-1.58431e-05	0.03812	56.25	1.61	MA0410
Entada abyssinica Steud. ex A. Rich.	Fabaceae	Gelc'c'eec'a	T	Leaf, root,bark,stem	Snakebite (any ),wound,onchocerciasis , Impetigo, liver problem,Fever , allergic case/allergic reaction (eye disease)	Sd	Human	Concoction or Decoction	Mouth,Skin		NF,FF,HG	rare	119	0.31	7	1	9	166	16	2306	0.00693842	0.00693842	4.81417e-05	-4.97045	-0.0344871	16	166	0.0963855	-9.68557e-06	-9.68557e-06	0.00926	30.99	0.61	MA0209
Eragrostis tef (Zucc.) Trotter	Poaceae	Gaashiya	H	whole, Seed	Anemia,Aptizer	C;n	Human	Concoction	Mouth		FF,HG	Abundend	22	0.06	2	2	7	166	9	2306	0.00390286	0.00390286	1.52323e-05	-5.54678	-0.0216483	9	166	0.0542169	-2.74616e-06	-2.74616e-06	0.00018	5.73	0.52	MA0411
Erythrina abyssinica Lam. ex DC.	Fabaceae	Borttuwa-gad'awa	T	Bark,root	Liver problem (Hepatitis, Cirrhosis, scaring) ; stomachache	Ds;I	Human	Decoction or Concoction	Mouth		FF,HG	rare	45	0.11	2	2	7	166	9	2306	0.00390286	0.00390286	1.52323e-05	-5.54678	-0.0216483	9	166	0.0542169	-2.74616e-06	-2.74616e-06	0.00075	11.72	0.52	MA0257
Erythrina brucei Schweinf.	Fabaceae	Bortuwa-geziyawa	T	Bark, root,leaf	Colic pain, evileye,Snakebite	Ds;o;sd	Human and Cattle	Concoction	Mouth	Not given for pregnant, bad smell, Bloating, and farting, mix for children	FF, HG	rare	11	0.03	3	3	10	166	13	2306	0.00563747	0.00563747	3.1781e-05	-5.17787	-0.0291901	13	166	0.0783133	-6.13786e-06	-6.13786e-06	2.95032e-12	0.26	0.77	MA0412
Eucalyptus globules Labill.	Myrtaceae	Bootsa zaapiya	T	Leaf, fruit	Epilepsy , headache,Body swelling, poison feeding (Heracleum maximum), Leech expel, Animal food poison, Rheumatism, Common cold, malaria	A;I;m;n;o;p;rs	Human	Decoction	mouth, nose		FF,HG	rare	79	0.21	9	7	7	166	16	2306	0.00693842	0.00693842	4.81417e-05	-4.97045	-0.0344871	16	166	0.0963855	-9.68557e-06	-9.68557e-06	0.00408	20.57	1.36	MA0128
Euphorbia abyssinica Gmel.	Euphorbiaceae	K'aak'aa (Geziyawa)	T	Sap (stem) , Root	Gonorhea	Rs	Human	Concoction	mouth		HG	rare	2	0.01	1	1	6	166	7	2306	0.00303556	0.00303556	9.21462e-06	-5.7959	-0.0175938	7	166	0.0421687	-1.58985e-06	-1.58985e-06	1.06587e-13	0.52	0.34	MA0413
Euphorbia hirta L.	Euphorbiaceae	Shank'k'ila maataa	H	Leaf tip,Root	Liver problem (Hepatitis, Cirrhosis, scaring),Tinea capitis (Ringworm) ,Impetigo and wound healing,Snakebite	I;sd	Human	Decoction	Mouth,Skin/surface		NF,FF,HG	Abundend	124	0.32	5	2	1	166	6	2306	0.00260191	0.00260191	6.76993e-06	-5.95224	-0.0154872	6	166	0.0361446	-1.13737e-06	-1.13737e-06	0.00377	32.29	0.43	MA0414
Euphorbia platyphyllos L.	Euphorbaceae	Maas'oliya/Ataruwa	H	Root,Sap (stem),Stem	Liver problem (Hepatitis, Cirrhosis, scaring), Stomachache, colic pain,Skin diseases (likeTinea capitis/Ringworm) ,Gland swelling	A;ds;I;sd	Human and Cattle	Decoction	mouth,Skin		NF,FF,HG	Abundend	39	0.1	5	4	1	166	6	2306	0.00260191	0.00260191	6.76993e-06	-5.95224	-0.0154872	6	166	0.0361446	-1.13737e-06	-1.13737e-06	0.00037	10.16	0.68	MA0415
Euphorbia pulcherrima Klotzsch	Euphorbiaceae	Zo'o dara mitsta	T	Leaf	Mole rat repealant	O	Pestcide	Decoction			HG	rare	11	0.03	1	1	2	166	3	2306	0.00130095	0.00130095	1.69248e-06	-6.64539	-0.00864535	3	166	0.0180723	-2.54685e-07	-2.54685e-07	1.17225e-15	0.26	0.22	MA0416
Euphorbia schimperiana Scheele	Euphorbiaceae	Maas'otiya	S	Stem	Gland swelling	A	Human	Decoction	Skin		NF,FF,HG	Abundend	11	0.03	1	1	1	166	2	2306	0.000867303	0.000867303	7.52214e-07	-7.04702	-0.0061119	2	166	0.0120482	-1.06742e-07	-1.06742e-07	1.37276e-16	0.26	0.19	MA0417
Ficus vasta Forssk.	Moraceae	Esaa	T	Root, Sap (stem),Sap (stem)	Insect/Worm poison,Colic pain,Itching	Ds; sd		Decoction	Mouth		NF,FF,HG	rare	12	0.03	3	2	13	166	16	2306	0.00693842	0.00693842	4.81417e-05	-4.97045	-0.0344871	16	166	0.0963855	-9.68557e-06	-9.68557e-06	9.04196e-12	3.13	0.73	MA0272
Foeniculum vulgare Miller	Apiaceae	Shilariya	H	Leaf,Seed	Kidney case, cough, Rheumatism, stomachache,Gum bleeding	C;ds;I;rs;	Human	Decoction	Mouth		HG	rare	44	0.12	5	4	2	166	7	2306	0.00303556	0.00303556	9.21462e-06	-5.7959	-0.0175938	7	166	0.0421687	-1.58985e-06	-1.58985e-06	1.06587e-13	11.46	0.71	MA0359
Galium aparinoides Forssk.	Rubiaceae	Kanggad'a	H	Whole, leaf	Toothache,Milk teeth/gum problem, Tosilitis	ss	Human	Concoction or Decoction	Mouth		NF,FF,HG	Abundend	3	0.01	3	1	2	166	5	2306	0.00216826	0.00216826	4.70134e-06	-6.13303	-0.013298	5	166	0.0301205	-7.66561e-07	-7.66561e-07	1.76992e-14	0.78	0.28	MA0184
Gardenia ternifolia Schumach.& Thonn.	Rubiaceae	Genibbela (bootsa)	T	Root	Gonorhea	rp	Human	Decoction			NF,FF,HG	rare	11	0.03	1	1	6	166	7	2306	0.00303556	0.00303556	9.21462e-06	-5.7959	-0.0175938	7	166	0.0421687	-1.58985e-06	-1.58985e-06	1.06587e-13	0.26	0.34	MA0369
Gerbera piloselloides (L.) Cass.	Asteraceae	Sa'a sheeka	H	Root	Ascaris,Snakebite (Hasuwa)	P; sd	Human	Concoction			NF,FF,HG	rare	2	0.01	2	2	3	166	5	2306	0.00216826	0.00216826	4.70134e-06	-6.13303	-0.013298	5	166	0.0301205	-7.66561e-07	-7.66561e-07	1.76992e-14	0.52	0.4	MA0090
Girardinia bullosa (Steudel) Wedd.	Urticaceae	Konaa-k'eera	H	Root	Snakebite	Sd	Human	Decoction	Skin/surface		NF,FF,HG	Abundend	11	0.03	1	1	3	166	4	2306	0.00173461	0.00173461	3.00886e-06	-6.35963	-0.0110315	4	166	0.0240964	-4.73118e-07	-4.73118e-07	5.39375e-15	0.26	0.25	MA0418
Girardinia diversifolia (Link) Friis.	Urticaceae	Konaa-danggarssaa	H	Root	Rabies,Animal fattening, diarrhea	M;o	Human and Cattle	Concoction	Mouth		NF,FF,HG	Abundend	5	0.01	3	2	4	166	7	2306	0.00303556	0.00303556	9.21462e-06	-5.7959	-0.0175938	7	166	0.0421687	-1.58985e-06	-1.58985e-06	1.06587e-13	1.3	0.46	MA0419
Glycine wightii (Wigh & Arn.) Verde	Fabaceae	Dama/Bera (Higishsha tura)	C	Root	Evil eye, Antrax, itching	M;o;sd	Cattle	Concoction	Mouth/nose		NF,FF,HG	Abundend	12	0.03	3	3	4	166	7	2306	0.00303556	0.00303556	9.21462e-06	-5.7959	-0.0175938	7	166	0.0421687	-1.58985e-06	-1.58985e-06	1.06587e-13	3.13	0.59	MA0013
Gnidia glauca (Fresen.) Gilg.	Thymelaeaceae	Migrraa	S	Root	Liver problem (Hepatitis, Cirrhosis, scaring), evil eye	I;o	Human and Cattle	Concoction	mouth	vomiting and diarrhea	NF,FF	rare	3	0.01	2	2	6	166	8	2306	0.00346921	0.00346921	1.20354e-05	-5.6636	-0.0196482	8	166	0.0481928	-2.12505e-06	-2.12505e-06	2.1763e-13	0.78	0.49	MA0093
Gnidia latifolia (Oliv.) Gilg	Thymelaeaceae	Yesheeshuwa/Geni'e-migrraa/ k'uuriyaa	H	Root	Gonorhea, Liver problem (Hepatitis, Cirrhosis, scaring),Rabies (Goosha)	I;rp	Human	Concoction	Mouth		NF,FF	rare	2	0.01	3	2	5	166	8	2306	0.00346921	0.00346921	1.20354e-05	-5.6636	-0.0196482	8	166	0.0481928	-2.12505e-06	-2.12505e-06	2.1763e-13	0.52	0.49	MA0420
Gomphocarpus physocarpus Sensu Bullock p.p.	Apocynaceae	Eretsa guupiya	H	Whole, leaf	swelling of gland /Lymph adenitis	A	Human	Decoction	Surface		NF,FF	rare	11	0.03	1	1	1	166	2	2306	0.000867303	0.000867303	7.52214e-07	-7.04702	-0.0061119	2	166	0.0120482	-1.06742e-07	-1.06742e-07	1.37276e-16	0.26	0.19	MA0202
Gossypium hirsutum L.	Malvaceae	Puutuwa	S	Seed	Snakebite and repealing	Sd	Human	Concoction	Mouth		FF,HG	rare	2	0.01	2	1	10	166	12	2306	0.00520382	0.00520382	2.70797e-05	-5.2591	-0.0273674	12	166	0.0722892	-5.14912e-06	-5.14912e-06	1.91663e-12	0.52	0.49	MA0421
Gouania longispicata Engl.	Rhamnaceae	Ac'imana/Apulttiya	C	Bark, Leaf	Insect/Worm poison, Blackleg, eye disease	A; m; sd	Human and cattle	Concoction or Decoction	skin, Mouth, eye		NF	rare	4	0.01	4	3	5	166	9	2306	0.00390286	0.00390286	1.52323e-05	-5.54678	-0.0216483	9	166	0.0542169	-2.74616e-06	-2.74616e-06	4.0887e-13	1.04	0.65	MA0279
Grewia mollis Juss.	Tiliaceae	Gumariya	T	Bark	Evileye	O	Human	Decoction	mouth		NF,FF	rare	11	0.03	1	1	6	166	7	2306	0.00303556	0.00303556	9.21462e-06	-5.7959	-0.0175938	7	166	0.0421687	-1.58985e-06	-1.58985e-06	1.06587e-13	0.26	0.34	MA0043
Guizotia abyssinica (L.f.) Cass.	Asteraceae	Anuuga/ Nuugiya	H	W, seed	Rheumatism, common cold,cough	I; rs	Human	Concoction or Decoction	Mouth		FF,HG	rare	2	0.01	3	2	2	166	5	2306	0.00216826	0.00216826	4.70134e-06	-6.13303	-0.013298	5	166	0.0301205	-7.66561e-07	-7.66561e-07	1.76992e-14	0.52	0.4	MA0422
Guizotia scabra (Vis.) Chiov. subsp. schimperi (Sch. Bip. ex A. Rich.) Baagoe	Asteraceae	K'od'uwa	H	Leaf	swelling of gland /Lymph adenitis,Blackleg	A;m	Human and Cattle	Decoction	Skin,nose		FF,HG	Abundend	4	0.01	2	2	4	166	6	2306	0.00260191	0.00260191	6.76993e-06	-5.95224	-0.0154872	6	166	0.0361446	-1.13737e-06	-1.13737e-06	4.67573e-14	1.04	0.43	MA0227
Hagenia abyssinica (Bruce) J. F. Gmel.	Rosaceae	Soyid'uwa	T	seed, leaf	Tape worm,Gonorhea,Earache	A;p;rp	Human	Concoction or Decoction	Mouth, Ear		NF,FF,HG	rare	8	0.03	3	3	10	166	13	2306	0.00563747	0.00563747	3.1781e-05	-5.17787	-0.0291901	13	166	0.0783133	-6.13786e-06	-6.13786e-06	2.95032e-12	2.08	0.77	MA0225
Hordeum vulgare L.	Poaceae	Banggaa	H	S	Pyoderma (large, painful sores or ulcers)	sd	Human	Concoction	Skin		FF,HG	Abundend	11	0.03	1	1	7	166	8	2306	0.00346921	0.00346921	1.20354e-05	-5.6636	-0.0196482	8	166	0.0481928	-2.12505e-06	-2.12505e-06	2.1763e-13	0.26	0.37	MA0110
Huperzia ophioglossoides (Lam.) Rot L.	Lycopodiaceae	Alangga maataa/Liso turaa	C	Leaf, Root,whole	Liver cirosis, Pyoderma (large, painful sores or ulcers)	I;sd	Human	Concoction or Decoction	Skin, mouth		NF	rare	2	0.01	2	2	1	166	3	2306	0.00130095	0.00130095	1.69248e-06	-6.64539	-0.00864535	3	166	0.0180723	-2.54685e-07	-2.54685e-07	1.17225e-15	0.52	0.34	MA0423
Hydnora abyssinica A.Br.	Hydnoraceae	Dechi-marac'iya	H	Rhizome	Colic pain, rheumatism , stomachache, , body swelling,Wound,	A;ds;I;sd	Human and cattle	Concoction or Decoction	Mouth		NF,FF	rare	8	0.03	5	4	1	166	6	2306	0.00260191	0.00260191	6.76993e-06	-5.95224	-0.0154872	6	166	0.0361446	-1.13737e-06	-1.13737e-06	4.67573e-14	2.08	0.68	MA0424
Hygrophila auriculata (Schum.) Heine	Acanthaceae	Para aguntstsa	H	Leaf	Snakebite	sd	Human	Concoction	Mouth		NF,FF,HG	Abundend	11	0.03	1	1	1	166	2	2306	0.000867303	0.000867303	7.52214e-07	-7.04702	-0.0061119	2	166	0.0120482	-1.06742e-07	-1.06742e-07	1.37276e-16	0.26	0.19	MA0161
Hymenachne donacifolia (Raddi) Chase	Poaceae	Koshariya/Kosharinggiya/K'oshonbbuwa/Woshiringgiya	H	Leaf	Diahrea,Milk teeth/gum problem	M;ss	Cattle, goat,human	Decoction	Mouth		NF,FF,HG	Abundend	11	0.03	2	2	3	166	5	2306	0.00216826	0.00216826	4.70134e-06	-6.13303	-0.013298	5	166	0.0301205	-7.66561e-07	-7.66561e-07	1.76992e-14	0.26	0.4	MA0201
Hyparrhenia rufa (Nees) Stapf	Poaceae	Gataa s'itaa	H	Leaf,Root	Snakebite, Pyoderma (large, painful sores or ulcers)	Sd	Human	Concoction	Skin		NF,FF,HG	Abundend	3	0.01	2	1	5	166	7	2306	0.00303556	0.00303556	9.21462e-06	-5.7959	-0.0175938	7	166	0.0421687	-1.58985e-06	-1.58985e-06	1.06587e-13	0.78	0.34	MA0425
Hypericum peplidifolium A. Rich.	Hypericaceae	Mali-mas's'ino	H	Fruit	Toothache	Ss	Human	Decoction	mouth		NF,FF,HG	rare	3	0.01	1	1	4	166	5	2306	0.00216826	0.00216826	4.70134e-06	-6.13303	-0.013298	5	166	0.0301205	-7.66561e-07	-7.66561e-07	1.76992e-14	0.78	0.28	MA0189
Hypericum revolutum Vahl.	Hypericaceae (Guttiferaceae)	K'irkk'uwa	S	Root,Leaf	Evil eye,allergic	O	Human	Decoction	Mouth		NF,FF,HG	rare	2	0.01	2	1	8	166	10	2306	0.00433651	0.00433651	1.88053e-05	-5.43988	-0.0235901	10	166	0.060241	-3.45694e-06	-3.45694e-06	7.19906e-13	0.52	0.43	MA0059
Indigofera arrecta Hochst. ex A. Rich.	Fabaceae	Wusiwusiya	S	Root,Stem	Stomachache, Colic pain ,Blackleg,Swelling of gland /Lymph adenitis	A;ds; m	Human and cattle	Concoction or Decoction	Mouth, Nose, skin		NF,FF,HG	Abundend	17	0.04	4	3	6	166	10	2306	0.00433651	0.00433651	1.88053e-05	-5.43988	-0.0235901	10	166	0.060241	-3.45694e-06	-3.45694e-06	0.00012	4.43	0.68	MA0426
Indigofera spicata Forssk.	Fabaceae	Sheekaa/Danggarssa d'uriya/d'oniya	R	Root, leaf	Snake bite, rabies,Wound, Dysentery/Diarrhea of children , colic pain, evileye, gastrisis,Stomachache,	Ds;m;o;sd	Human and Cattle	Concoction or Decoction	Skin, surface, mouth		NF,FF,HG	Abundend	26	0.07	9	4	3	166	12	2306	0.00520382	0.00520382	2.70797e-05	-5.2591	-0.0273674	12	166	0.0722892	-5.14912e-06	-5.14912e-06	0.00033	6.77	0.86	MA0427
Ipomoea batatas (L.) Lam.	Convolvulaceae	Shukariya/ Shukare dinicha/ Look'aa	R	Leaf	Malaria	M	Human	Decoction	Mouth		FF,HG	Abundend	11	0.03	1	1	3	166	4	2306	0.00173461	0.00173461	3.00886e-06	-6.35963	-0.0110315	4	166	0.0240964	-4.73118e-07	-4.73118e-07	5.39375e-15	0.26	0.25	MA0428
Juniperus procera Hochst. ex Endl.	Cuperssaceae	S'iida/Gade s'iida	T	Leaf	Blackleg ,Body swelling, poison feeding (Heracleum maximum) ,Snakebite,diarrhea, Rheumatism, bedbug, late placenta	I;m;n;o;rp;sd	Human and cattle	Concoction	Mouth		HG	rare	6	0.02	8	6	12	166	20	2306	0.00867303	0.00867303	7.52214e-05	-4.74789	-0.0411785	20	166	0.120482	-1.58431e-05	-1.58431e-05	3.02415e-11	1.56	1.36	MA0429
Justitia schimperiana Hochst. ex Nees	Acanthaceae	Tadak'aa/Sanssaliya	S	Leaf	allergic case/allergic reaction, eye disease, ringworm,Epilepsy (Anaphylactic shock (devil sickness/evil spirit)/Yiic'uwa), Blackleg,Animal food poison,Pyoderma (large, painful sores or ulcers)	A; o; m;n;sd;	Human	Concoction or Decoction	Mouth, Skin/eye		HG	Abundend	11	0.03	7	5	7	166	14	2306	0.00607112	0.00607112	3.68585e-05	-5.1044	-0.0309894	14	166	0.0843373	-7.22093e-06	-7.22093e-06	4.3975e-12	0.26	1.05	MA0430
Kalanchoe petitiana A. Rich	Crassulaceae	Galimentstsuwa/Mud'aa	H	Root, leaf, stem, sap	Swelling of gland /Lymph adenitis, swelling on the mamps (neck area) of ox, Eye disease,Toothache,wound, Dysentery/Diarrhea of children,Bimple/Buguriya-Yek'iti, Liver problem (Hepatitis, Cirrhosis, scaring) (Liver sirosis)	A;m; sd;ss	Human	Concoction	Mouth		NF,FF,HG	rare	11	0.03	8	4	2	166	10	2306	0.00433651	0.00433651	1.88053e-05	-5.43988	-0.0235901	10	166	0.060241	-3.45694e-06	-3.45694e-06	7.19906e-13	0.26	0.8	MA0431
Kosteletzkya adoensis (Hochst. ex A. Rich.) Mast.	Malvaceae	Med'eriya	H	Whole,Leaf	Fattening,Rabies (Gosha)	M;o	Human and Cattle	Concoction	Mouth		NF,FF,HG	Abundend	2	0.01	2	2	6	166	8	2306	0.00346921	0.00346921	1.20354e-05	-5.6636	-0.0196482	8	166	0.0481928	-2.12505e-06	-2.12505e-06	2.1763e-13	0.52	0.49	MA0032
Lactuca paradoxa Sch. Bip. ex A. Rich.	Asteraceae	Ak'ayiya	C	Leaf	Stomachache, Dysentery/Diarrhea of children	Ds;m	Human	Concoction	Mouth		NF,FF,HG	rare	6	0.02	2	2	2	166	4	2306	0.00173461	0.00173461	3.00886e-06	-6.35963	-0.0110315	4	166	0.0240964	-4.73118e-07	-4.73118e-07	5.39375e-15	1.56	0.37	MA0303
Lactuca sativa L.	Asteraceae	Salis'iya	H	Seed	Liver case	I	Human	Concoction	mouth		FF,HG	rare	11	0.03	1	1	2	166	3	2306	0.00130095	0.00130095	1.69248e-06	-6.64539	-0.00864535	3	166	0.0180723	-2.54685e-07	-2.54685e-07	1.17225e-15	0.26	0.22	MA0432
Laggera pterodonta (DC.) Sch. BiP.	Asteraceae	Seesa/Gelesho tambbuwa/Yopiyopuwa	S	Leaf,Whole	Snakebite, Lice of hen, enset fermenter	O;sd	Human,Pestcide	Decoction	mouth,Surface		NF,FF,HG	Abundend	3	0.01	3	2	6	166	9	2306	0.00390286	0.00390286	1.52323e-05	-5.54678	-0.0216483	9	166	0.0542169	-2.74616e-06	-2.74616e-06	4.0887e-13	0.78	0.52	MA0352
Lannea fruticosa (A. Rich) Engl.	Anacardiaceae	Ambbalachuwa	T	Leaf	Stomachache	Ds	Human	Decoction			NF	rare	11	0.03	1	1	3	166	4	2306	0.00173461	0.00173461	3.00886e-06	-6.35963	-0.0110315	4	166	0.0240964	-4.73118e-07	-4.73118e-07	5.39375e-15	0.26	0.25	MA0433
Launaea capitata (Spreng.) Dandy.	Asteraceae	Biita maas'oliya/Sa'a maas'oliya	H	Root,stem, Sap, leaf	Stomachache,Anaphylactic shock (devil sickness/evil spirit), Colic pain, Liver problem (Hepatitis, Cirrhosis, scaring),Tinea capitis (Ringworm) ,Snakebite ,wound, evileye	Ds;I; o;sd	Human	Decoction	Mouth,Nose/skin/surface		FF	Abundend	7	0.02	9	4	3	166	12	2306	0.00520382	0.00520382	2.70797e-05	-5.2591	-0.0273674	12	166	0.0722892	-5.14912e-06	-5.14912e-06	1.91663e-12	1.82	0.86	MA0007
Lepidium sativum L.	Brassicaceae	Sibika	H	Seed	Bat droppings and urine,diarrhea,Toothache, rheumatism ,stomachache, common cold, malaria	Ds;m;o;rs	Human	Concoction or Decoction	Mouth		HG	rare	29	0.08	8	4	4	166	12	2306	0.00520382	0.00520382	2.70797e-05	-5.2591	-0.0273674	12	166	0.0722892	-5.14912e-06	-5.14912e-06	0.0041	7.55	0.86	MA0230
Lepidotrichilia volkensis Gurke	Meliaceae	Shee'a	T	Bark	Snakebite	Sd	Human	Concoction	Mouth		NF,FF	rare	11	0.03	1	1	6	166	7	2306	0.00303556	0.00303556	9.21462e-06	-5.7959	-0.0175938	7	166	0.0421687	-1.58985e-06	-1.58985e-06	1.06587e-13	0.26	0.34	MA0137
Leucas calostachys Oliv.	Lamiaceae	Kirikisa/Awatuwa	H	Leaf,stem	Diaharea ,Skin disese	M;sd	Human and Cattle	Decoction	Mouth		NF,FF,HG	rare	2	0.01	2	2	3	166	5	2306	0.00216826	0.00216826	4.70134e-06	-6.13303	-0.013298	5	166	0.0301205	-7.66561e-07	-7.66561e-07	1.76992e-14	0.52	0.4	MA0319
Leucas martinicensis (Jacq.) R.Br.	Lamiaceae	K'um"otiyaa/Gumppulo/K'umppo/ Gapulo	H	Leaf, fruit	Dysentery/Diarrhea of children,starter, washing , eye disease, body swelling, uncomportable condition	A;I;m;o	Human	Decoction	Mouth, eye		NF,FF,HG	Abundend	2	0.01	6	4	3	166	9	2306	0.00390286	0.00390286	1.52323e-05	-5.54678	-0.0216483	9	166	0.0542169	-2.74616e-06	-2.74616e-06	4.0887e-13	0.52	0.77	MA0267
Linum usitatissimum L.	Linaceae	Talbaa	H	Seed	Mechanical break of bone,colic pain, gastrisis	Ds;ss	Human	Concoction or Decoction	Mouth		FF,HG	rare	2	0.01	3	2	6	166	9	2306	0.00390286	0.00390286	1.52323e-05	-5.54678	-0.0216483	9	166	0.0542169	-2.74616e-06	-2.74616e-06	4.0887e-13	0.52	0.52	MA0228
Lippia adoensis Hochst. ex Walp. var adoensis	Verbenaceae	Shaashaa	S	Leaf	Tinea capitis (Ringworm) )	Sd	Human	Decoction	Skin		NF,FF,HG	rare	11	0.03	1	1	9	166	10	2306	0.00433651	0.00433651	1.88053e-05	-5.43988	-0.0235901	10	166	0.060241	-3.45694e-06	-3.45694e-06	7.19906e-13	0.26	0.43	MA0055
Lippia adoensis Hochst. ex Walp. var koseret Sebsebe	Verbenaceae	Kosorotiya	S	Leaf	Common cold, gastrisis, milk, butter	Ds; o;rs	Human	Concoction	mouth		HG	rare	5	0.01	4	3	6	166	10	2306	0.00433651	0.00433651	1.88053e-05	-5.43988	-0.0235901	10	166	0.060241	-3.45694e-06	-3.45694e-06	7.19906e-13	1.3	0.68	MA0364
Lobelia giberroa Hemsl	Lobeliaceae	Odoodiya	S	Leaf	Blackleg	M	Cattle	Concoction	mouth/nose		NF,FF,HG	rare	3	0.01	1	1	3	166	4	2306	0.00173461	0.00173461	3.00886e-06	-6.35963	-0.0110315	4	166	0.0240964	-4.73118e-07	-4.73118e-07	5.39375e-15	0.78	0.25	MA0434
Maerua oblongifolia (Forssk.) A.R.Ch	Capparidaceae	Sanggaanaa	T	Root, bark	Epilepsy (Anaphylactic shock (devil sickness/evil spirit)),Leech expel,Gonorhea, Liver problem (Hepatitis, Cirrhosis, scaring), rheumatism ,stomachache, diarrhea,Evil eye; Anthrax, severe abdominal cramp; Hook worm, Body swelling;Mump, tetanus, eye disease; meningitis; Fordifferent disease	A;ds;I;m;o;p;rp	Human and cattle	Concoction or Decoction	Mouth, nose		NF	rare	290	0.76	17	7	6	166	23	2306	0.00997398	0.00997398	9.94803e-05	-4.60817	-0.0459618	23	166	0.138554	-2.15878e-05	-2.15878e-05	6.45708e-11	75.52	1.57	MA0304
Maesa lanceolata Forsk.	Myrsinaceae	Gegec'uwa/ Dagaa	T	Root, bark,stem, leaf	Toothache,Snakebite (Gopiya); Liver problem (Hepatitis, Cirrhosis, scaring), stomachache, diarrhea,Blackleg,Colic pain,Leech expel	Ds;I;m;p;sd;ss	Human and cattle	Concoction or Decoction	mouth,Skin	Bloating, and farting, mix for children	NF,FF,HG	rare	21	0.06	8	6	15	166	23	2306	0.00997398	0.00997398	9.94803e-05	-4.60817	-0.0459618	23	166	0.138554	-2.15878e-05	-2.15878e-05	0.00041	5.47	1.45	MA0288
Maianthemum canadense Desf.	Asparagaceae	Gelesho okashiya	H	Fruit	rheumatism (bird)	I	Human	Concoction	Mouth		NF	rare	3	0.01	1	1	1	166	2	2306	0.000867303	0.000867303	7.52214e-07	-7.04702	-0.0061119	2	166	0.0120482	-1.06742e-07	-1.06742e-07	1.37276e-16	0.78	0.19	MA0038
Mangifera indica L.	Anacardiaceae	Mangguwa	T	Bark	Stomachache	Ds	Human	Decoction	Mouth		FF,HG	Abundend	11	0.03	1	1	10	166	11	2306	0.00477016	0.00477016	2.27545e-05	-5.34541	-0.0254985	11	166	0.0662651	-4.25683e-06	-4.25683e-06	1.20076e-12	0.26	0.46	MA0435
Manihot esculenta Crantz.	Euphorbiaceae	Mitsa boyiya/ Pamppaa/ Kasavaa/ Kaduwa/Purunuwa	S	Root	Ringworm	Sd	Human	Decoction	Skin		HG	Abundend	11	0.03	1	1	5	166	6	2306	0.00260191	0.00260191	6.76993e-06	-5.95224	-0.0154872	6	166	0.0361446	-1.13737e-06	-1.13737e-06	4.67573e-14	0.26	0.31	MA0436
Marsdenia rostrata R.Br.	Apocynaceae.	Dooliya	C	Root	snakebite	Sd	human	Concoction			NF,FF,HG	rare	11	0.03	1	1	4	166	5	2306	0.00216826	0.00216826	4.70134e-06	-6.13303	-0.013298	5	166	0.0301205	-7.66561e-07	-7.66561e-07	1.76992e-14	0.26	0.28	MA0437
Matyenus gracilipes (Welw.ex Oliv.) Excell.	Celastraceae	Suketsaa	T	Leaf	Evil eye (Evil sprit)	O	Human	Concoction			NF,FF,HG	rare	11	0.03	1	1	14	166	15	2306	0.00650477	0.00650477	4.2312e-05	-5.03595	-0.0327577	15	166	0.0903614	-8.40199e-06	-8.40199e-06	6.37893e-12	0.26	0.58	MA0438
Mentha longifolia (L.) Hundson	Lamiaceae	Masho/Shayiiya sawo/Shaye maataa (nana)	H	Leaf	Different respiratory diseases, Rheumatism, Common cold	I;Rs	Human,Pestcide	Concoction or Decoction	Mouth		HG	rare	11	0.03	3	2	2	166	5	2306	0.00216826	0.00216826	4.70134e-06	-6.13303	-0.013298	5	166	0.0301205	-7.66561e-07	-7.66561e-07	1.76992e-14	0.26	0.4	MA0292
Momordica foetida Schumach.	Cucurbitaceae	K'ec'aa	C	Root, leaf, whole	Snakebite, Rabies (Gosha), Stomachache; Dysentery/Diarrhea of children, Abdominal pain (cramp), Body swelling,wound, onchocerciasis, Impetigo,Liver problem (Hepatitis, Cirrhosis, scaring),Gonorheaa,Colic pain, apitizer	Ds;I;m;n;rp;sd	Human	Concoction or Decoction	Mouth,Nose, skin, surface		NF,FF,HG	Abundend	11	0.03	14	6	2	166	16	2306	0.00693842	0.00693842	4.81417e-05	-4.97045	-0.0344871	16	166	0.0963855	-9.68557e-06	-9.68557e-06	9.04196e-12	2.86	1.23	MA0254
Moringa stenopetala Bak. f. Cufood	Moringaceae	Halakuwa	T	Root	Malaria , Rheumatism, blood pressure	I;m;md	Human	Decoction	Nose, mouth		HG	Abundend	3	0.01	3	3	5	166	8	2306	0.00346921	0.00346921	1.20354e-05	-5.6636	-0.0196482	8	166	0.0481928	-2.12505e-06	-2.12505e-06	2.1763e-13	0.78	0.62	MA0439
Mucuna melanocarpa Hochst.	Fabaceae	Boshaa/Alataa	C	Root, bark	Tick, Breast disease	N;o	Cattle, goat	Concoction	Skin		NF,FF	rare	3	0.01	2	2	2	166	4	2306	0.00173461	0.00173461	3.00886e-06	-6.35963	-0.0110315	4	166	0.0240964	-4.73118e-07	-4.73118e-07	5.39375e-15	0.78	0.37	MA0157
Musa x paradisiaca L.	Musaceae	Muuziya	T	Root,Sap	Toothache, blood pressure,Titanus	Md;o;ss	Human and cattle	Decotion	Mouth,skin		FF,HG	Abundend	2	0.01	3	3	8	166	11	2306	0.00477016	0.00477016	2.27545e-05	-5.34541	-0.0254985	11	166	0.0662651	-4.25683e-06	-4.25683e-06	1.20076e-12	0.52	0.71	MA0440
Mussaenda arcuata Poir.	Rubiaceae	Murs's'akuwa/Mirs's'akuwa/Murs's'amurs's'uwa	S	Stem,Leaf	Snake repealing,Children immunity development	N;o	Human	Concoction or Decoction	Mouth		NF,FF	rare	2	0.01	2	2	8	166	10	2306	0.00433651	0.00433651	1.88053e-05	-5.43988	-0.0235901	10	166	0.060241	-3.45694e-06	-3.45694e-06	7.19906e-13	0.52	0.55	MA0104
Nicandra physalodes (L.) Gaertn.	Solanaceae	Puk'ak'iya/Shuk'o /K'eeri lap lapuwa malaa	H	Fruit,Seed	Nostril inner problem,Appitizer, Tonsilits (C'ucha mitisuwa digiyawo)	A;ds;n	Human	Decoction	Nose		FF,HG	Abundend	2	0.01	3	3	3	166	6	2306	0.00260191	0.00260191	6.76993e-06	-5.95224	-0.0154872	6	166	0.0361446	-1.13737e-06	-1.13737e-06	4.67573e-14	0.52	0.56	MA0441
Nicotiana tabacum L.	Solanaceae	Tambbuwa/Kaakoosa/Gabaraa	H	Leaf	Leech expel, repeal ant	O;p	Cattle	Decoction	Mouth/Nose		HG	rare	13	0.03	2	2	2	166	4	2306	0.00173461	0.00173461	3.00886e-06	-6.35963	-0.0110315	4	166	0.0240964	-4.73118e-07	-4.73118e-07	5.39375e-15	3.39	0.37	MA0101
Nigelia sativa L.	Ranunculaceae	Karetsa Anuugaa/Karetsa Sawuwa	H	seed	Urine problem(Urine problem)	U	Human	Concoction	Mouth		HG	rare	11	0.03	1	1	2	166	3	2306	0.00130095	0.00130095	1.69248e-06	-6.64539	-0.00864535	3	166	0.0180723	-2.54685e-07	-2.54685e-07	1.17225e-15	0.26	0.22	MA0442
Nuxia congesta R.Br. ex Fresen.	Loganaceae	Shinkkuwa	T	Root, Leaf	Gonorhea, Liver problem	I;rp	Human and cattle	Concoction or Decoction			NF,FF,HG	rare	3	0.01	2	2	8	166	10	2306	0.00433651	0.00433651	1.88053e-05	-5.43988	-0.0235901	10	166	0.060241	-3.45694e-06	-3.45694e-06	7.19906e-13	0.78	0.55	MA0036
Ocimum basilicum L. var. basilicum	Lamiaceae	Dunkkiya	H	Whole, Leaf	Gastirisis,common cold, Rheumatism,	Ds;I;rs	human	Decoction or Concoction	mouth		HG	Abundend	15	0.04	3	3	2	166	5	2306	0.00216826	0.00216826	4.70134e-06	-6.13303	-0.013298	5	166	0.0301205	-7.66561e-07	-7.66561e-07	1.76992e-14	3.91	0.53	MA0362
Ocimum basilicum var. thyrsiflorum Baker	Lamiaceae	Hiranyuwa	H	Leaf, flower	Dysentery/Diarrhea of children,Refresh health	M;o	Human	Concoction	Mouth		HG	rare	11	0.03	2	2	2	166	4	2306	0.00173461	0.00173461	3.00886e-06	-6.35963	-0.0110315	4	166	0.0240964	-4.73118e-07	-4.73118e-07	5.39375e-15	0.26	0.37	MA0215
Ocimum canum Sims	Lamiaceae	Zitiituwa	H	Leaf	Anaphylactic shock (devil sickness/evil spirit)(Epilepsy )	O	Human	Concoction	Nose		FF,HG	rare	11	0.03	2	1	2	166	4	2306	0.00173461	0.00173461	3.00886e-06	-6.35963	-0.0110315	4	166	0.0240964	-4.73118e-07	-4.73118e-07	5.39375e-15	0.26	0.25	MA0298
Ocimum lamiifolium Hochst,ex Benth	Lamiaceae	Damakasiya	H	Leaf	Liver problem (Hepatitis, Cirrhosis, scaring),Epilepsy,Anaphlatic shock (Devil sickness/evil spirt), Wound healing, stomachache, Snakebite, Eye disease, toothache, allergic case/allergic reaction , common cold, headache	A;Ds;I;o;rs; sd,ss	Human and Cattle	Concoction or Decoction	Skin,Eye, nose and mouth		HG	rare	31	0.08	11	7	4	166	15	2306	0.00650477	0.00650477	4.2312e-05	-5.03595	-0.0327577	15	166	0.0903614	-8.40199e-06	-8.40199e-06	0.00059	8.07	1.33	MA0185
Ocimum urticifolium Roth.	Lamiaceae	Guluwa/Deesha-dunkkiya /Awaatuwa	H	Leaf	allergic case/allergic reaction, wound,Anaphylactic shock (devil sickness/evil spirit), Body swelling, eye disease)	A;I;o;sd	Human	Decoction	Mouth,eye, skin, surface		NF,FF,HG	rare	3	0.01	5	4	5	166	10	2306	0.00433651	0.00433651	1.88053e-05	-5.43988	-0.0235901	10	166	0.060241	-3.45694e-06	-3.45694e-06	7.19906e-13	0.78	0.8	MA0251
Olea europaea subsp. cuspidata (Wall. ex G.Don) Clf	Oleaceae	Woyiiraa/Shinkuwa/ Wagara	T	Leaf	Blackleg	M	Cattle	Decoction	Mouth		FF,HG	rare	11	0.03	1	1	6	166	7	2306	0.00303556	0.00303556	9.21462e-06	-5.7959	-0.0175938	7	166	0.0421687	-1.58985e-06	-1.58985e-06	1.06587e-13	0.26	0.34	MA0443
Oplismenus undulatifolius (Ard.) Roem. & Schult.	Poaceae	Guduntstsa d'upa/Guduntstsa s'upa	H	root,leaf	Toothache,swelling of nymph	A;ss	Human	Decoction	Mouth		NF,FF,HG	Abundend	4	0.01	2	2	3	166	5	2306	0.00216826	0.00216826	4.70134e-06	-6.13303	-0.013298	5	166	0.0301205	-7.66561e-07	-7.66561e-07	1.76992e-14	1.04	0.4	MA0045
Opuntia ficus-indica (L.) Mill., panini, prickly pear cactus	Cactaceae	Balasiya	H	Fruit	Gastrisis,Eye disease	A;ds	Human	Decoction	Mouth,Eye		HG	rare	9	0.02	2	2	2	166	4	2306	0.00173461	0.00173461	3.00886e-06	-6.35963	-0.0110315	4	166	0.0240964	-4.73118e-07	-4.73118e-07	5.39375e-15	2.34	0.37	MA0444
Oxalis radicosa A. Rich	Oxalidaceae	Shumachiya/Shumecho/Shuko/Zili'i-maataa ( Woga-azimiya malaa)	H	Leaf, stem,Whole	Snakebite (K'arashaa)	Sd	Human	Decoction	Mouth		FF,HG	Abundend	5	0.01	1		4	166	5	2306	0.00216826	0.00216826	4.70134e-06	-6.13303	-0.013298	5	166	0.0301205	-7.66561e-07	-7.66561e-07	1.76992e-14	1.3	0.15	MA0028
Pavonia urens Cav.	Malvaceae	Tanggacho/Kanggacho/Gen''e-shayaa/C'ayishiya	H	Leaf, root, bark	Colic pain; stomachache, Liver problem (Hepatitis, Cirrhosis, scaring), diarrhea,wound healing	Ds;I;m;sd	Human	Concoction or Decoction	Mouth, skin		NF,FF,HG	Abundend	3	0.01	5	4	7	166	12	2306	0.00520382	0.00520382	2.70797e-05	-5.2591	-0.0273674	12	166	0.0722892	-5.14912e-06	-5.14912e-06	1.91663e-12	0.78	0.86	MA0075
Pennisetum clandestinum Chiov.	Poaceae	Gors's'aa	H	Leaf	Shingles (herpes zoster), snakebite	O;sd	Human	Concoction	Skin		FF,HG	rare	2	0.01	2	2	3	166	5	2306	0.00216826	0.00216826	4.70134e-06	-6.13303	-0.013298	5	166	0.0301205	-7.66561e-07	-7.66561e-07	1.76992e-14	0.52	0.4	MA0005
Pennisetum thunbergii Kunth	Poaceae	Dasho maataa	H	Leaf	Milk yield, fattening, diarrhea	M;o	Cattle	Cut and give	Mouth		NF,FF	rare	2	0.01	3	2	3	166	6	2306	0.00260191	0.00260191	6.76993e-06	-5.95224	-0.0154872	6	166	0.0361446	-1.13737e-06	-1.13737e-06	4.67573e-14	0.52	0.43	MA0445
Pentas lanceolata (Forssk) subsp. quartiniana (A. Rich.) Verdc.	Rubiaceae	Shid’ibid’o/K’antstsa mitsa	S	Root	Evil eye , Liver problem (Hepatitis, Cirrhosis, scaring),Colic pain, diarrhea,snakebite, retained placenta	Ds; I;m;o;rp;sd	Human and cattle	Concoction or Decoction	Mouth, Skin		NF,FF	rare	10	0.03	5	6	6	166	11	2306	0.00477016	0.00477016	2.27545e-05	-5.34541	-0.0254985	11	166	0.0662651	-4.25683e-06	-4.25683e-06	1.20076e-12	2.6	1.08	MA0016
Pentas schimperiana (A. Rich.) Vatke	Rubiaceae	Dalbbantstsaa/ Dawuridama/Deesha k’ayis’eeriya	S	Leaf, stem	Mechanical break of bone, internal parasite,Animal fattening, milk yield,Consipitation/Some dehydration,Eye disease, evil eye, diarrhea, Swelling of gland /Lymph adenitis,Appitizer,wound healing of children cirumstance	A;ds;m;n;o;p;sd;ss	Human and Cattle	Concoction or Decoction	Mouth, skin		NF,FF,HG	rare	322	0.84	11	8	7	166	18	2306	0.00780572	0.00780572	6.09293e-05	-4.85235	-0.0378761	18	166	0.108434	-1.25567e-05	-1.25567e-05	0.07625	83.85	1.55	MA0346
Persea americana L.	Lauraceae	Abokaduwa	T	Fruit	Rough skin (Smoothing skin)	Sd	Human	Decoction	Mouth		HG	Abundend	11	0.03	1	1	7	166	8	2306	0.00346921	0.00346921	1.20354e-05	-5.6636	-0.0196482	8	166	0.0481928	-2.12505e-06	-2.12505e-06	2.1763e-13	0.26	0.37	MA0338
Persicaria senegalensis (Meisn.) Soják.	Chenopodiaceae	Manik’aac’o maataa/Zawatsa maataa	H	Whole	Ant repealant	O	Pestcide	Decoction			HG	rare	2	0.01	1	1	1	166	2	2306	0.000867303	0.000867303	7.52214e-07	-7.04702	-0.0061119	2	166	0.0120482	-1.06742e-07	-1.06742e-07	1.37276e-16	0.52	0.19	MA0367
Phaseolus lunatus L.	Fabaceae	Bak'aliyaa/Karppuwaa	C	Leaf	Leech expel	P	Human and cattle	Decoction	Mouth / nose		HG	rare	6	0.02	1	1	7	166	8	2306	0.00346921	0.00346921	1.20354e-05	-5.6636	-0.0196482	8	166	0.0481928	-2.12505e-06	-2.12505e-06	2.1763e-13	1.56	0.37	MA0047
Phaulopsis imbricata (Forssk) Sweet	Acanthaceae	Umbba /Umbbaa umbbuwa	H	Leaf,Root	snakebite,Liver problem (Hepatitis, Cirrhosis, scaring)	I;sd	Human	Concoction or Decoction	Mouth				2	0.01	2	2	3	166	5	2306	0.00216826	0.00216826	4.70134e-06	-6.13303	-0.013298	5	166	0.0301205	-7.66561e-07	-7.66561e-07	1.76992e-14	0.52	0.4	MA0446
Phytolacca dodecandra L. H`erit	Phytolaccaceae	Hanc'c'iic'iya	H	Leaf, root, fruit	Snakebite (Ame shosha),diaharea, Gonorhea,Giardiasis,stomachache,Liver problem (Hepatitis, Cirrhosis, scaring), evil eye,Blackleg, Rabies,Eye disease, syphiles,detergent	A;ds;I;m;o;p;rp;sd	Human and cattle	Concoction or Decoction	Mouth, Nose, ear, surface	Not given for pregnant,vomiting and diarrhea	NF, FF		31	0.08	12	8	4	166	16	2306	0.00693842	0.00693842	4.81417e-05	-4.97045	-0.0344871	16	166	0.0963855	-9.68557e-06	-9.68557e-06	0.00063	8.07	1.48	MA0447
Pilea rivularis Wedd.	Urticaceae	Wodo	H	Leaf	Shingles (herpes zoster),Dysentery/Diarrhea of children	Sd	Human	Decoction	Skin,mouth		FF,HG	rare	2	0.01	2	1	3	166	5	2306	0.00216826	0.00216826	4.70134e-06	-6.13303	-0.013298	5	166	0.0301205	-7.66561e-07	-7.66561e-07	1.76992e-14	0.52	0.28	MA0323
Piliostigma thonningii (Schumach.) Milne-Redh.	Fabaceae	K'ank'k'alaa/K'alik'aaluwa	T	Leaf	Worm poison	Sd	Human	Decoction	Skin		NF,FF,HG	rare	11	0.03	1	1	6	166	7	2306	0.00303556	0.00303556	9.21462e-06	-5.7959	-0.0175938	7	166	0.0421687	-1.58985e-06	-1.58985e-06	1.06587e-13	0.26	0.34	MA0129
Piper capense L.f.	Piperaceae	Tinjja/Tunjjaa	H	Fruit, leaf	Stomachache, rheumatism , colic pain, common cold,Liver problem,Animal fattening	Ds;I;o;rs	Human and cattle	Concoction	mouth		NF,FF,HG	Abundend	32	0.08	6	4	5	166	11	2306	0.00477016	0.00477016	2.27545e-05	-5.34541	-0.0254985	11	166	0.0662651	-4.25683e-06	-4.25683e-06	0.00046	8.33	0.83	MA0085
Pittosporum abyssinicum Del.	Pittosporaceae	Sholla/ Mitashiya	S	Bark,Stem,Whole	Intestinal problems , Internal parasite, Urine problem, diarrhea,Swelling of gland (Swelling of gland /Lymph adenitisa), Ascaris,diarrhea, vomitting	A;I;m;p;u	Human	Decoction	Nose, skin		NF,FF	rare	5	0.01	7	5	6	166	13	2306	0.00563747	0.00563747	3.1781e-05	-5.17787	-0.0291901	13	166	0.0783133	-6.13786e-06	-6.13786e-06	2.95032e-12	1.3	1.02	MA0017
Plantago lanceolata L.	Plantaginaceae	Buuro	H	Root	Snakebite	Sd	Human	Concoction	Mouth		FF, HG	Abundend	11	0.03	1	1	3	166	4	2306	0.00173461	0.00173461	3.00886e-06	-6.35963	-0.0110315	4	166	0.0240964	-4.73118e-07	-4.73118e-07	5.39375e-15	0.26	0.25	MA0196
Plectranthus mollis (Aiton) Spreng.	Lamiaceae	Shoogaa/Shuyik'aa	H	Root,Leaf	Colic pain,Bee attraction,Fattening of animals	Ds;o	Bee, Human and cattle	Concoction or Decoction	Mouth,hive surface		NF,FF,HG	rare	4	0.01	3	2	2	166	5	2306	0.00216826	0.00216826	4.70134e-06	-6.13303	-0.013298	5	166	0.0301205	-7.66561e-07	-7.66561e-07	1.76992e-14	1.04	0.4	MA0240
Plectranthus ornatus Codd	Lamiaceae	Disaa	H	Leaf, stem, root	Rheumatism, stomachache, internal parasites,Gasterisis	Ds;I;o;p	Human	Concoction	mouth		HG	rare	14	0.04	4	4	2	166	6	2306	0.00260191	0.00260191	6.76993e-06	-5.95224	-0.0154872	6	166	0.0361446	-1.13737e-06	-1.13737e-06	4.67573e-14	3.65	0.68	MA0448
Plectranthus punctathus (L. F.) L`Herit	Lamiaceae	Donakiya/Para donuwa	H	Leaf	Ringworm	Sd	Human	Decoction	Skin		FF,HG	rare	11	0.03	1	1	3	166	4	2306	0.00173461	0.00173461	3.00886e-06	-6.35963	-0.0110315	4	166	0.0240964	-4.73118e-07	-4.73118e-07	5.39375e-15	0.26	0.25	MA0176
Podocarpus falacatus (Thumb.) Mirb	Podocarpaceae	Ziga shayiniya	S	Leaf	Asthma (sinusitis)	Rs	Human	Decoction	Mouth		HG	rare	11	0.03	1	1	8	166	9	2306	0.00390286	0.00390286	1.52323e-05	-5.54678	-0.0216483	9	166	0.0542169	-2.74616e-06	-2.74616e-06	4.0887e-13	0.26	0.4	MA0320
Polyscias fulva (Hiern.) Harms	Araliaceae	Kalshsha	T	Leaf,Bark, seed	Snakebite, wound healing,Stomachache,Vomitting	Ds; sd	Human	Concoction or Decoction	Mouth, skin	Vomiting	NF,FF,HG	rare	4	0.01	4	2	16	166	20	2306	0.00867303	0.00867303	7.52214e-05	-4.74789	-0.0411785	20	166	0.120482	-1.58431e-05	-1.58431e-05	3.02415e-11	1.04	0.86	MA0449
Protea gaguedi F. Gmel.	Proteaceae	Laaluwa	T	Bark, Leaf	Liver cirosis	I	Human and cattle	Decoction or Concoction			NF,FF	rare	2	0.01	1	1	6	166	7	2306	0.00303556	0.00303556	9.21462e-06	-5.7959	-0.0175938	7	166	0.0421687	-1.58985e-06	-1.58985e-06	1.06587e-13	0.52	0.34	MA0099
Prunus africana (Hook.f.) kalkm	Rosaceae	Ontstsaa	T	Leaf, root, Bark (root and stem)	Liver problem (Hepatitis, Cirrhosis, scaring),Leech expel,Colic pain, rheumatism	Ds;I;p	Human and cattle	Concoction or Decoction	Mouth	Vomitting	NF,FF,HG	rare	5	0.01	4	3	18	166	22	2306	0.00954033	0.00954033	9.10179e-05	-4.65226	-0.0443841	22	166	0.13253	-1.95642e-05	-1.95642e-05	5.07271e-11	1.3	1.04	MA0233
Prunus persica (L.) Batsch	Rosaceae	kookiya	S	Leaf	Dysentery/Diarrhea of children; stomachache,Apitizer	Ds;M;n	Human	Concoction or Decoction	Mouth		HG	rare	4	0.01	3	3	11	166	14	2306	0.00607112	0.00607112	3.68585e-05	-5.1044	-0.0309894	14	166	0.0843373	-7.22093e-06	-7.22093e-06	4.3975e-12	1.04	0.8	MA0450
Psidium guajava L.	Myrtaceae	Zayitunaa	S	Leaf,Root	Toothache,eye disease	A;ss	Human	Decoction	Mouth,Eye		NF,FF,HG	rare	4	0.01	2	2	10	166	12	2306	0.00520382	0.00520382	2.70797e-05	-5.2591	-0.0273674	12	166	0.0722892	-5.14912e-06	-5.14912e-06	1.91663e-12	1.04	0.61	MA0451
Psydrax schimperiana (A. Rich.) Bridson	Rubiaceae	Buranttiya	S	Leaf	Stomachache	Ds	Human	Decoction			NF,FF,HG	rare	11	0.03	1	1	14	166	15	2306	0.00650477	0.00650477	4.2312e-05	-5.03595	-0.0327577	15	166	0.0903614	-8.40199e-06	-8.40199e-06	6.37893e-12	0.26	0.58	MA0452
Pteris catoptera Kunze	Pteridaceae	Bisaa	H	Leaf, root	Pyoderma (large, painful sores or ulcers) , Liver problem (Hepatitis, Cirrhosis, scaring), Tick	I;sd;p	Human	Concoction	skin, mouth	vomitting	NF,FF,HG	rare	6	0.02	4	3	5	166	9	2306	0.00390286	0.00390286	1.52323e-05	-5.54678	-0.0216483	9	166	0.0542169	-2.74616e-06	-2.74616e-06	4.0887e-13	1.56	0.65	MA0280
Pycnostachys abyssinica Fresen.	Lamiaceae	Olomuwa	S	Leaf,Whole	allergic case/allergic reaction, eye disease,Animal food poisonfeeding, Blackleg,colic pain, stomachache,Evil sprit,Enset wilting	A;ds;m;n;o	Human and cattle, Pestcide	Concoction or Decoction	Mouth,nose, Skin,eye		HG	Abundend	7	0.02	8	5	6	166	14	2306	0.00607112	0.00607112	3.68585e-05	-5.1044	-0.0309894	14	166	0.0843373	-7.22093e-06	-7.22093e-06	4.3975e-12	1.82	1.05	MA0372
Rhamnus prinoides L` Herit.	Rhamnaceae	Geeshuwa	S	Fruit	Ringworm	Sd	Human	Decoction	skin		NF,FF,HG	Abundend	6	0.02	1	1	9	166	10	2306	0.00433651	0.00433651	1.88053e-05	-5.43988	-0.0235901	10	166	0.060241	-3.45694e-06	-3.45694e-06	7.19906e-13	1.56	0.43	MA0453
Rhus vulgaris Meikle	Anacardiaceae	C'ac'awuwa	S	Leaf	Lung disease,Epilepsy ,Spleen problem, Animal fattening, Antrax, Trypanosomiasis. Expelling unwanted blood from womb of caw	Ds;m;o;rp;rs	Human	Concoction or Decoction	Mouth,Nose, skin /surface		NF,FF,HG	rare	7	0.02	7	5	9	166	16	2306	0.00693842	0.00693842	4.81417e-05	-4.97045	-0.0344871	16	166	0.0963855	-9.68557e-06	-9.68557e-06	9.04196e-12	1.82	1.11	MA0084
Ricinus communis L.	Euphorbiaceae	S'eema	S	Root,sap	Blackleg,Rabies (Goosha),Titanus	M	Human and cattle	Concoction or Decoction	Mouth, Nose, skin		FF,HG	rare	5	0.01	3	1	10	166	13	2306	0.00563747	0.00563747	3.1781e-05	-5.17787	-0.0291901	13	166	0.0783133	-6.13786e-06	-6.13786e-06	2.95032e-12	1.3	0.52	MA0349
Rossmarinus officinalis L.	Lamiacaeae	Asho maataa	H	Leaf	wound healing, Colic pain, Impetigo,Tinea capitis (Ringworm), Epilepsy, blood pressure, Rheumatism, common cold, diarrhea, stomachache, Milk teeth/gum problem	Ds;I;m;md;o;rs;sd;ss	Human	Concoction or Decoction	Mouth		HG	rare	8	0.02	12	8	2	166	14	2306	0.00607112	0.00607112	3.68585e-05	-5.1044	-0.0309894	14	166	0.0843373	-7.22093e-06	-7.22093e-06	4.3975e-12	2.08	1.42	MA0355
Rumex abyssinicus Jacq.	Polygonaceae	Coli'iya	H	Leaf, root	Liver problem (Hepatitis, Cirrhosis, scaring), Resparatory (lung ) problem,Ascaris,Ringworm,Ear disease,Itching/Hard itching	A;I;m;p;sd	Human and cattle	Concoction or Decoction	Mouth,Ear,Skin		NF,FF,HG	rare	11	0.03	6	5	4	166	10	2306	0.00433651	0.00433651	1.88053e-05	-5.43988	-0.0235901	10	166	0.060241	-3.45694e-06	-3.45694e-06	7.19906e-13	2.86	0.93	MA0348
Rumex nepalensis Spreng.	Polyonaceae	Zans's'alaa	H	Leaf, root	Stomachache,Pellagra/Dermatitis, Wound healing, Dracunculiasis (guinea worm),Liver problem (Hepatitis, Cirrhosis, scaring), fungus, Pyoderma (large, painful sores or ulcers) ,diarrhea, colic pain,Ascaris, Refine burner, stop bleeding, diabetes,Remove/kill insect from ear, tonsilits, Heamoradge	A;C;Ds;I;m;md;p;sd	Human	Concoction or Decoction	Mouth, skin		FF,HG	Abundend	19	0.05	16	8	3	166	19	2306	0.00823938	0.00823938	6.78873e-05	-4.79875	-0.0395387	19	166	0.114458	-1.41469e-05	-1.41469e-05	0.00028	4.95	1.58	MA0454
Ruta chalepensis L.	Rutaceae	S'alotiya	H	Leaf	Stomachache, Dysentery/Diarrhea of children, malaria, colic pain, Rheumatism, common cold,Spleen problem,Diahrea,Diahrea,Evil sprit	Ds;I;m;o;rs	Human and cattle	Concoction or Decoction	Mouth		HG	Abundend	44	0.12	10	5	2	166	12	2306	0.00520382	0.00520382	2.70797e-05	-5.2591	-0.0273674	12	166	0.0722892	-5.14912e-06	-5.14912e-06	0.00095	11.46	0.99	MA0350
Salvia nilotica Jacq.	Lamiaceae	Sa'a okata	H	Leaf, root	Expeel insect from ear, ear fluid removal (ear ache), Liver problem, Fattening of animals, allergic, Wound healing, Tinea capitis (Ringworm), Onchsocercaisis, diarrhea,Eye disease, evileye,Blackleg, Anthrax, Stomachache and rheumatism	A;I;m;o;sd	Human and cattle	Concoction or Decoction	Mouth,eye, ear, skin, surface		FF,HG	Abundend	28	0.07	16	5	3	166	19	2306	0.00823938	0.00823938	6.78873e-05	-4.79875	-0.0395387	19	166	0.114458	-1.41469e-05	-1.41469e-05	0.00061	7.29	1.2	MA0455
Salvia schimperi Benth.	Lamiaceae	Diiba	H	leaf, root	Wound,Snakebite (k'arasha)	Sd	Human	Decoction	Skin		NF,FF	rare	3	0.01	2	1	3	166	5	2306	0.00216826	0.00216826	4.70134e-06	-6.13303	-0.013298	5	166	0.0301205	-7.66561e-07	-7.66561e-07	1.76992e-14	0.78	0.28	MA0012
Satureja paradoxa (Vatke) Engl. ex Seybold	Lamiaceae	Settuwa	H	Leaf	Wound, Pyoderma (large, painful sores or ulcers)	Sd	Human	Decoction	Skin/surface		FF,HG	Abundend	2	0.01	2	1	5	166	7	2306	0.00303556	0.00303556	9.21462e-06	-5.7959	-0.0175938	7	166	0.0421687	-1.58985e-06	-1.58985e-06	1.06587e-13	0.52	0.34	MA0456
Satureja pseudosimensis Brenan	Lamiaceae	Wutaa	H	Leaf	Rheumatism, Common cold, stimulant	I;n;rs	Human	Decoction	mouth		NF,FF	rare	3	0.01	3	3	2	166	5	2306	0.00216826	0.00216826	4.70134e-06	-6.13303	-0.013298	5	166	0.0301205	-7.66561e-07	-7.66561e-07	1.76992e-14	0.78	0.53	MA0296
Satureja punctata (Benth.) Briq	Lamiaceae	Adusa wutaa	H	leaf	allergic case/allergic reaction (eye disease)	A	human	Concoction	mouth		NF, FF	rare	2	0.01	2	1	2	166	4	2306	0.00173461	0.00173461	3.00886e-06	-6.35963	-0.0110315	4	166	0.0240964	-4.73118e-07	-4.73118e-07	5.39375e-15	0.52	0.25	MA0297
Schefflera abyssinica Hochst.ex Nees	Araliaceae	Dargguwa	T	Root, bark	Stomachache, Colic pain,Liver problem (Hepatitis, Cirrhosis, scaring)	Ds;I	Human and cattle	Concoction	mouth	Vomitting	NF,FF	rare	6	0.02	3	2	18	166	21	2306	0.00910668	0.00910668	8.29316e-05	-4.69838	-0.0427867	21	166	0.126506	-1.76511e-05	-1.76511e-05	3.94144e-11	1.56	0.89	MA0260
Schlerocarya birra (A.Rich) Hochst	Anacardaceae	Mulahuwa/Tunk'k'aluwa	T	Leaf,Root	Swelling of gland /Lymph adenitis,diarrhea/cohlera/Fengil,Colic pain	A;ds;m	Human,Hen	Concoction or Decoction	Skin,Mouth		NF,FF	rare	3	0.01	3	3	7	166	10	2306	0.00433651	0.00433651	1.88053e-05	-5.43988	-0.0235901	10	166	0.060241	-3.45694e-06	-3.45694e-06	7.19906e-13	0.78	0.68	MA0315
Senecio serratuloides DC.	Asteraceae	Iroshiya	S	Stem	Swelling of nymph (Iti)	A	Human	Decoction			NF,FF,HG	rare	11	0.03	1	1	8	166	9	2306	0.00390286	0.00390286	1.52323e-05	-5.54678	-0.0216483	9	166	0.0542169	-2.74616e-06	-2.74616e-06	4.0887e-13	0.26	0.4	MA0040
Senna alata (L.) Roxb	Fabaceae	Bitibituwa	S	Any part, root, bark,Leaf	Above neck (eye, ear, head), Snakebite, venum	A;sd	Human	Decoction	Mouth		NF,FF	rare	2	0.01	3	2	6	166	9	2306	0.00390286	0.00390286	1.52323e-05	-5.54678	-0.0216483	9	166	0.0542169	-2.74616e-06	-2.74616e-06	4.0887e-13	0.52	0.52	MA0165
Senna septemtrionalis · (Viv.) H.S. Irwin & Barneby	Fabaceae	Shoosha ayipiya/Kuto dubushaa/ Samamakiya/ Shuk'k'o	S,H	Seed,Leaf	Blackleg, Snakebite,Dysentery/Diarrhea of children	M;sd	Cattle, human	Decoction	Skin,mouth		FF,HG	Abundend	4	0.01	3	2	9	166	12	2306	0.00520382	0.00520382	2.70797e-05	-5.2591	-0.0273674	12	166	0.0722892	-5.14912e-06	-5.14912e-06	1.91663e-12	1.04	0.61	MA0457
Sesbania sesban (L.) Merr.var.nubica Chiov.	Fabaceae	Mano mitsaa	S	Leaf	Milk yield	O	Cattle	Decoction	Mouth		HG	Abundend	1	0.01	1	1	8	166	9	2306	0.00390286	0.00390286	1.52323e-05	-5.54678	-0.0216483	9	166	0.0542169	-2.74616e-06	-2.74616e-06	4.0887e-13	0.26	0.4	MA0458
Sida rhombifolia L.	Malvaceae	Dandduriya/Dandduretsa	H	Leaf	diarrhea,Headache,Stomachache	A;ds;m	Cattle	Concoction or Decoction	Mouth,Nose		NF,FF,HG	Abundend	3	0.01	3	3	5	166	8	2306	0.00346921	0.00346921	1.20354e-05	-5.6636	-0.0196482	8	166	0.0481928	-2.12505e-06	-2.12505e-06	2.1763e-13	0.78	0.62	MA0264
Sida schimperiana Hochst. Ex Rich.	Malvaceae	Kinddichuwa	H	leaf, Root	Common cold (cough),Snakebite,Epilepsy (Anaphylactic shock (devil sickness/evil spirit)),Rabies (Gosha),Blackleg,Leech expeel, Diarrhea,Intestinal parasite; liver problem,Impetigo,Evileye	I;m;o;p;sd;rs	Human, cattle, dog	Concoction or Decoction	Mouth,Nose, skin, surface		NF,FF,HG	Abundend	17	0.04	11	6	6	166	17	2306	0.00737207	0.00737207	5.43475e-05	-4.91034	-0.0361994	17	166	0.10241	-1.1068e-05	-1.1068e-05	0.0002	4.43	1.27	MA0284
Snowdenia polystachya (Fresen.) Pilg.	Poaceae	Magaa	H	Leaf	Ringworm,Earache	A;sd	Human	Decoction	Ear		NF,FF,HG	Abundend	3	0.01	2	2	4	166	6	2306	0.00260191	0.00260191	6.76993e-06	-5.95224	-0.0154872	6	166	0.0361446	-1.13737e-06	-1.13737e-06	4.67573e-14	0.78	0.43	MA0054
Solanecio mannii (Hook.f.) C.Jeffrey	Asteraceae	Amiti-bala	S	Leaf	Blackleg	M	Cattle	Concoction	mouth		NF,FF,HG	rare	11	0.03	1	1	10	166	11	2306	0.00477016	0.00477016	2.27545e-05	-5.34541	-0.0254985	11	166	0.0662651	-4.25683e-06	-4.25683e-06	1.20076e-12	0.26	0.46	MA0291
Solanum americanum Miller	Solanaceae	Gaayeetaa (Karetsa gaayeetaa)	H	Seed, leaf	Internal parasites,Fever,Gastrisis, Rheumatism, common cold, earache,constipation, colic pain	A;ds;I;m;p;rs	Human	Concoction or Decoction	Mouth, Skin, ear		FF,HG	rare	117	0.31	8	6	4	166	12	2306	0.00520382	0.00520382	2.70797e-05	-5.2591	-0.0273674	12	166	0.0722892	-5.14912e-06	-5.14912e-06	0.00671	30.47	1.11	MA0237
Solanum capsicoides Allioni	Solanaceae	Karetsa buluwaa/Santstsa buluwa/ Meeteetiya buluwa	H	Leaf	Cough,Common cold, Rheumatism, Fever , allergic case/allergic reaction (eye disease), toothache	I;m;o;rs;ss	Human	Concoction or Decoction	Mouth,Skin, surface		HG	rare	5	0.01	7	5	3	166	10	2306	0.00433651	0.00433651	1.88053e-05	-5.43988	-0.0235901	10	166	0.060241	-3.45694e-06	-3.45694e-06	7.19906e-13	1.3	0.93	MA0459
Solanum incanum L.	Solanaceae	Buluwa/Wora buluwa	H	Leaf, root,Whole,Fruit, sapFruit/epiphyte	Snakebite, Liverproblem, evileye, Earache, Stomachache, colic pain, Leech expel,Shingles (herpes zoster)	A;ds;I;o;p;sd	Human and cattle	Concoction or Decoction	Mouth/Nose,Ear, skin		NF,FF,HG	Abundend	10	0.03	8	6	4	166	12	2306	0.00520382	0.00520382	2.70797e-05	-5.2591	-0.0273674	12	166	0.0722892	-5.14912e-06	-5.14912e-06	1.91663e-12	2.6	1.11	MA0275
Sorghum bicolor (L.) Moench	Poaceae	Daliila/Maldduwa/Gembbuwa	H	seed	Malnutrition	N	Human	Decoction	Mouth		FF,HG	rare	11	0.03	1	1	7	166	8	2306	0.00346921	0.00346921	1.20354e-05	-5.6636	-0.0196482	8	166	0.0481928	-2.12505e-06	-2.12505e-06	2.1763e-13	0.26	0.37	MA0460
Spilanthes mauritiana auct., non (Rich. ex Pers.) Dc.	Asteraceae	Ayddamiya	H	Whole,Leaf,Flower	Stomachache, evileye,Fattening, milk yield,Tonsilit, dust removing from eye	A;ds;o	Human	Decoction			FF,HG	Abundend	10	0.03	6	3	3	166	9	2306	0.00390286	0.00390286	1.52323e-05	-5.54678	-0.0216483	9	166	0.0542169	-2.74616e-06	-2.74616e-06	4.0887e-13	2.6	0.65	MA0461
Stephania abyssinica (Dill. & Rich) Walp	Menispermaceae	Ado tura /Kalala	C	Root	Colic pain	Ds	Human	Decoction	Mouth	vomitting, slee ping	NF, FF,HG	rare	2	0.01	1	1	4	166	5	2306	0.00216826	0.00216826	4.70134e-06	-6.13303	-0.013298	5	166	0.0301205	-7.66561e-07	-7.66561e-07	1.76992e-14	0.52	0.28	MA0146
Stragalus fatmensis Hochst.ex Chiov.	Fabaceae	Miya sumbbura	H	Leaf	Dandruff	Sd	Human	Decoction	Skin		NF,FF	rare	11	0.03	1	1	4	166	5	2306	0.00216826	0.00216826	4.70134e-06	-6.13303	-0.013298	5	166	0.0301205	-7.66561e-07	-7.66561e-07	1.76992e-14	0.26	0.28	MA0224
Strobocalyx arborea (Buch.-Ham.) Sch. Bip	Asteraceae	Don"arkkiya/Doni'arkiya/Doni'iritiya/Gara gambburisa)	S	Leaf	Snakebite	Sd	Human	Decoction	mouth		NF,FF,HG	rare	11	0.03	1	1	11	166	12	2306	0.00520382	0.00520382	2.70797e-05	-5.2591	-0.0273674	12	166	0.0722892	-5.14912e-06	-5.14912e-06	1.91663e-12	0.26	0.49	MA0462
Syzygium guineense (Willd.) DC. subsp guineense	Myrtaceae	Ochaa	T	Root, seed,Bark (root, stem) stem,Leaf	Amoeba, diarrhea, Colic pain , wound healing,Blackleg,Stomachache, evileye,Abdominal pain (cramp),Liver problem (Hepatitis, Cirrhosis, scaring),Swelling of gland /Lymph adenitis, kidney infection, tonsillitis; leech expel	A;ds;I;m;p;o; sd;ss	Human & Cattle	Concoction or Decoction	Mouth,Nose,skin	Vomitting, Not given for pregnant,mix for children,	NF,FF,HG	rare	332	0.87	13	8	20	166	33	2306	0.0143105	0.0143105	0.00020479	-4.2468	-0.0607738	33	166	0.198795	-4.82223e-05	-4.82223e-05	0.1486	86.46	2	MA0285
Tagetes minuta L.	Asteraceae	Derek'aa/Wonttak'ama	H	leaf	Stomachache,Apitizer	Ds;n	Human and cattle	Concoction or Decoction	Mouth		NF,FF,HG	Abundend	11	0.03	2	2	3	166	5	2306	0.00216826	0.00216826	4.70134e-06	-6.13303	-0.013298	5	166	0.0301205	-7.66561e-07	-7.66561e-07	1.76992e-14	0.26	0.4	MA0076
Tamarindus indica L.	Fabaceae	Koriya	T	Fruit	Tape worm expel	P	Human	Concoction	Mouth		NF,FF,HG	rare	2	0.01	1	1	12	166	13	2306	0.00563747	0.00563747	3.1781e-05	-5.17787	-0.0291901	13	166	0.0783133	-6.13786e-06	-6.13786e-06	2.95032e-12	0.52	0.52	MA0463
Terminalia brownii Fresen.	Combretaceae	Galal"uwa	T	Root	Liver problem	I	Human and Cattle	Decoction			NF,FF,HG	rare	2	0.01	1	1	5	166	6	2306	0.00260191	0.00260191	6.76993e-06	-5.95224	-0.0154872	6	166	0.0361446	-1.13737e-06	-1.13737e-06	4.67573e-14	0.52	0.31	MA0464
Terminalia schimperiana Hochst.	Combretaceae	Ambbiyaa	T	Leaf	Dysentery/Diarrhea of children; any type of sexual transmitted diseases (STD)	M;rs	Human	Decoction	Skin, mouth		NF,FF,HG	rare	2	0.01	2	2	7	166	9	2306	0.00390286	0.00390286	1.52323e-05	-5.54678	-0.0216483	9	166	0.0542169	-2.74616e-06	-2.74616e-06	4.0887e-13	0.52	0.52	MA0155
Thalictrum rhynchocarpum Quart. -Dill. & A. Rich.	Ranunculaceae	Baac'iro	H	Root	Insect/Worm poison, Shingles (herpes zoster),Liver problem (Hepatitis, Cirrhosis, scaring)	I;sd	Human, cattle and mule	Concoction or Decoction	Mouth/skin		NF,FF	rare	4	0.01	3	2	1	166	4	2306	0.00173461	0.00173461	3.00886e-06	-6.35963	-0.0110315	4	166	0.0240964	-4.73118e-07	-4.73118e-07	5.39375e-15	1.04	0.37	MA0107
Thymus schimperi Ronniger	Lamiaceae	Zinbbanuwaa/Zinbbana/Oyisa maataa	H	Whole,Leaf	rheumatism , stomachache, colic pain,Blood pressure	Ds;I;md	Human	Concoction or Decoction	Mouth		HG	rare	9	0.02	4	3	2	166	6	2306	0.00260191	0.00260191	6.76993e-06	-5.95224	-0.0154872	6	166	0.0361446	-1.13737e-06	-1.13737e-06	4.67573e-14	2.34	0.56	MA0365
Tragia cinerea (Pax.) Gillbert & Radel Smith	Euphorbiaceae	Kinkkilishshuwa	C	leaf, stem, Root, Whole	Snakebite (all types),Eye disease,Gland swelling	A;sd	Human and cattle	Concoction or Decoction	Mouth,Dermal/skin,surface		NF,FF,HG	rare	21	0.06	3	2	2	166	5	2306	0.00216826	0.00216826	4.70134e-06	-6.13303	-0.013298	5	166	0.0301205	-7.66561e-07	-7.66561e-07	1.76992e-14	5.47	0.4	MA0180
Trichodesma zeylanicum (L.) R. Br.	Boraginaceae	Kontstsotsuwa/Kachanchchiliyaa /K'uuro aguntstsa	H	Leaf	snakebite	Sd	human	Decoction	Surface		NF,FF,HG	Abundend	11	0.03	1	1	2	166	3	2306	0.00130095	0.00130095	1.69248e-06	-6.64539	-0.00864535	3	166	0.0180723	-2.54685e-07	-2.54685e-07	1.17225e-15	0.26	0.22	MA0029
Trifolium decorum Chiov.	Fabaceae	Azimiya	H	Leaf	Liver problem (Hepatitis, Cirrhosis, scaring)	I	Human	Concoction	Mouth		FF,HG	rare	11	0.03	1	1	4	166	5	2306	0.00216826	0.00216826	4.70134e-06	-6.13303	-0.013298	5	166	0.0301205	-7.66561e-07	-7.66561e-07	1.76992e-14	0.26	0.28	MA0295
Trigonella foenum-graecum L.	Fabaceae	Shuk'uwa	H	Seed	Snakebite,diarrhea, onchocercasis,Fever , allergic case/allergic reaction (eye disease)	A;m;p;sd	Human	Concoction	Mouth,Skin, surface		FF,HG	rare	4	0.01	6	4	3	166	9	2306	0.00390286	0.00390286	1.52323e-05	-5.54678	-0.0216483	9	166	0.0542169	-2.74616e-06	-2.74616e-06	4.0887e-13	1.04	0.77	MA0465
Triticum polonicum L.	Poaceae	K'anbbaraa	H	Seed	Mechanical break, cough/common cold	Rs;Ss	Human	Concoction			HG	rare	11	0.03	2	2	5	166	7	2306	0.00303556	0.00303556	9.21462e-06	-5.7959	-0.0175938	7	166	0.0421687	-1.58985e-06	-1.58985e-06	1.06587e-13	0.26	0.46	MA0466
Triumfetta rhomboidea Jacq	Tiliaceae	C'ayishiya gad’awa/Gad'a c'ayishiya/Lolashiyaa/ Morggoc'uwa	S	Leaf	Stomachache	Ds	Human	Concoction	mouth		NF,FF,HG	Abundend	2	0.01	1	1	7	166	8	2306	0.00346921	0.00346921	1.20354e-05	-5.6636	-0.0196482	8	166	0.0481928	-2.12505e-06	-2.12505e-06	2.1763e-13	0.52	0.37	MA0467
Tropaeolum majus L.	Tropaeolaceae	Paranjjiya sibikaa/Shipaa	C	Seed,Leaf	Rheumatism, colic pain, stomachache, toothache, Respiratory (breathing) problems	Ds;I;rs;ss	Human	Concoction	Mouth		HG	rare	12	0.03	5	4	3	166	8	2306	0.00346921	0.00346921	1.20354e-05	-5.6636	-0.0196482	8	166	0.0481928	-2.12505e-06	-2.12505e-06	2.1763e-13	3.13	0.74	MA0231
Tylosema fassoglensis (Kotschy ex Schweinf) Torre & Hillc.	Fabaceae	Azuwa	C	Root,seed	Cattle fattening, Rheumatism,	I;o	Human & Cattle	Decoction			NF,FF	rare	2	0.01	2	2	2	166	4	2306	0.00173461	0.00173461	3.00886e-06	-6.35963	-0.0110315	4	166	0.0240964	-4.73118e-07	-4.73118e-07	5.39375e-15	0.52	0.37	MA0011
Uebelia kiwuensis T.C.E Fress S.Str.	Caryophyllaceae	Hurs's'us'uma/Moc'c'iya	H	Leaf	Ringworm,Headache, Malaria,Milk teeth/gum problem	A;m;sd;ss	Human	Decoction	Mouth,Skin		FF,HG	Abundend	4	0.01	5	4	3	166	8	2306	0.00346921	0.00346921	1.20354e-05	-5.6636	-0.0196482	8	166	0.0481928	-2.12505e-06	-2.12505e-06	2.1763e-13	1.04	0.74	MA0468
Uvaria scheffleri Diels.	Annonaceae	Boyiniya/ Boyiino/Bolok'ondda	T	Root	allergic	O	Cattle	Decoction			NF,F	rare	11	0.03	1	1	6	166	7	2306	0.00303556	0.00303556	9.21462e-06	-5.7959	-0.0175938	7	166	0.0421687	-1.58985e-06	-1.58985e-06	1.06587e-13	0.26	0.34	MA0469
Vachellia abyssinica (Hochst. ex. Benth.) Kyal. & Boatwr	Fabaceae	Odoruwa	T	Bark,Sap	Stomachache, Colic pain, snakebite,Earache	A;ds;sd	Human & Cattle	Concoction or Decoction	mouth, ear	Mix for children, Eye redness	NF,FF,HG	rare	17	0.04	4	3	7	166	11	2306	0.00477016	0.00477016	2.27545e-05	-5.34541	-0.0254985	11	166	0.0662651	-4.25683e-06	-4.25683e-06	0.00013	4.43	0.71	MA0218
Vepris daniellii (Pichi-Serm.) Kokwaro	Rutaceae	C'awula	T	Fruit, root	Stomachache, Rheumatism ,colic pain,Animal fattening	Ds;I;o	Human and Cattle	Decoction or Concoction	Mouth		NF,FF,HG	rare	32	0.08	4	3	13	166	17	2306	0.00737207	0.00737207	5.43475e-05	-4.91034	-0.0361994	17	166	0.10241	-1.1068e-05	-1.1068e-05	0.00071	8.33	0.89	MA0133
Vepris lanceolata (Lam.) G.Don	Rutaceae	K'araa	T	Leaf, stem	Toothache, Tonsil,Gastirisis	Ds;ss	Human	Decoction	Mouth		NF,FF,HG	rare	6	0.02	3	2	5	166	8	2306	0.00346921	0.00346921	1.20354e-05	-5.6636	-0.0196482	8	166	0.0481928	-2.12505e-06	-2.12505e-06	2.1763e-13	1.56	0.49	MA0041
Vernonia amygdalina Del.	Asteraceae	Gara	S	Leaf,Bark	Animal fattening, milk yield,Expelling unwanted blood from womb of caw,Repeal housefly,Epilipsy (yiic'uwa), dysentery, diarrhea, internal parasites,itching (K'ac'echuwa),Retained placenta,Stomachache	Ds;m;o;p;rp;sd	Human and Cattle	Concoction or Decoction	Mouth,Surface		NF,FF,HG	rare	11	0.03	11	6	13	166	24	2306	0.0104076	0.0104076	0.000108319	-4.56499	-0.0475107	24	166	0.144578	-2.37282e-05	-2.37282e-05	0.00012	2.86	1.48	MA0154
Vernonia theophrastifolia Schweinf. ex Oliv. & Hiern	Asteraceae	Buuzuwa/Don"arkiya	S	Leaf, Root	Anaphylactic shock (devil sickness/evil spirit)/Likift (devil sickness/evil spirt),Eye, wound healing, onchocerciasis , Impetigo,Colic pain,snakebite,Liver problem (Hepatitis, Cirrhosis, scaring)	A;I;o;p;sd	Human	Concoction or Decoction	Mouth,Eye and skin		NF,FF,HG	Abundend	10	0.03	12	5	10	166	22	2306	0.00954033	0.00954033	9.10179e-05	-4.65226	-0.0443841	22	166	0.13253	-1.95642e-05	-1.95642e-05	5.07271e-11	2.6	1.29	MA0265
Vernonia urticifolia A. Rich.	Asteraceae	Zammuwa	H	Leaf	Diahrea,Vomitting, stomachache, earache, bad smell of waste material (smelly flatulence/farting),Internal parasite	A;Ds;m;p;Sd	Human	Concoction or Decoction	Mouth		NF,FF,HG	rare	9	0.02	6	5	11	166	17	2306	0.00737207	0.00737207	5.43475e-05	-4.91034	-0.0361994	17	166	0.10241	-1.1068e-05	-1.1068e-05	1.25452e-11	2.34	1.14	MA0186
Vicia faba L.	Fabaceae	Ba'ela	H	seed	Rabies	M	Human	Decoction	Mouth		FF,HG	Abundend	11	0.03	1	1	6	166	7	2306	0.00303556	0.00303556	9.21462e-06	-5.7959	-0.0175938	7	166	0.0421687	-1.58985e-06	-1.58985e-06	1.06587e-13	0.26	0.34	MA0171
Vitex doniana Sweet	Lamiaceae	Dul''uwa	T	Fruit	Stomachache,vomitting, Diarrhea	Ds;m	cattle	Decoction	mouth		NF,FF,HG	rare	11	0.03	3	2	12	166	15	2306	0.00650477	0.00650477	4.2312e-05	-5.03595	-0.0327577	15	166	0.0903614	-8.40199e-06	-8.40199e-06	6.37893e-12	0.26	0.7	MA0252
Withania somnifera (L.) Dunal	Solanaceae	S'eemushaa	H	Root	Common cold, stomachache, astema (asim)	Ds;rs	Human	Decoction	Mouth		HG	rare	11	0.03	3	2	2	166	5	2306	0.00216826	0.00216826	4.70134e-06	-6.13303	-0.013298	5	166	0.0301205	-7.66561e-07	-7.66561e-07	1.76992e-14	0.26	0.4	MA470
Xanthium strumarium L.	Asteraceae	Baribacho/Ambbuk'aa/Damppak'aa/Dorssaa k’arc'c’ochaa	H	Leaf,Root	Eye,Common cold, malaria	A;m;rs	Human	Concoction or Decoction	Eye,mouth		FF, HG	Abundend	3	0.01	3	3	2	166	5	2306	0.00216826	0.00216826	4.70134e-06	-6.13303	-0.013298	5	166	0.0301205	-7.66561e-07	-7.66561e-07	1.76992e-14	0.78	0.53	MA0270
Zingiber officinale Roscoe	Zingiberaceae	Yanjjeluwa/Yenjjeluwa	H	Rhizome	Rheumatism,common cold, Tonsilit, colic pain,Stomachache,TB (sheepa)	Ds;I;rs;ss	Human	Concoction or Decoction	Mouth		FF,HG	Abundend	18	0.05	6	4	2	166	8	2306	0.00346921	0.00346921	1.20354e-05	-5.6636	-0.0196482	8	166	0.0481928	-2.12505e-06	-2.12505e-06	0.00011	4.69	0.74	MA471
																			2306				0.00488375	-1578.4	-5.46562	ΣUC (2306)	Medicinal=121; Other=45
																			UDs= - ∑pc*In (pc)				Σ(n/N)2=		H= -Σpi *lnpi)
