# Supplementary material for: Ethnobotany of traditional medicinal plants and associated indigenous knowledge in Dawuro Zone of Southwestern Ethiopia
Source: J Ethnobiol Ethnomed. 2022 Jun 21;18:48. doi: 10.1186/s13002-022-00546-4 (PMC9210772; doi:10.1186/s13002-022-00546-4)
Supplement: Supplementary file 2 — Additional file 2. Appendix 2. Types of diseases, their clusters, the ailments used, and the informant’s consensus factor. [file 13002_2022_546_MOESM2_ESM.xlsx]

## Sheet: Appendix 2-Disease cluster
Ethnobotany of Traditional Medicinal Plants and Associated Indigenous Knowledge in Dawuro Zone of Southwestern Ethiopia
Appendix2 .Types of diseases, their clusters, the ailments used and the informant’s consensus factor
Sn	Disease group	Type of diseases	Number of THs used	Use reports (Number of informants)	Informants consensus factor (ICF)
1	Accessory problems (A)	Eye disease, ear, Acute otitis (Earache), Remove insects from ear, Headache, Nose Bleeding (Epistaxis), Nostril inner problem, gland swelling, Breast disease/Mastitis, Pain feeling in different body parts/ mumps/fatigue, Allergy case/Allergic reaction, Trachoma, Dust of eye, Goiter	64	321	0.803
2	Circulatory/Vascular system (C)	Hemorrhage/Hemorrhoids/ haemorrhoidal, blood clotting/Mechanical injury/Bleeding, heart failure, Anemia	8	305	0.977
3	Digestive system (DS) problems	Food poisoning, Constipation/Some dehydration, gastritis, stomachache, Abdominal pain (cramp), Intestinal problems, colic pain, vomiting, Burping/Belching/Bloating, smelly flatulence/farting), Dryness of esophagus	100	335	0.703
4	Internal problems (I)	Liver problem (hepatitis, cirrhosis, scaring), Rheumatism, Spleen problem, Body swelling, Pain	98	328	0.703
5	Metabolic disorders (MD)	Diabetes, blood pressure/hypertension	11	356	0.972
6	Microbial (M)	Diarrhea, dysentery, malaria, fever, Typhus/Typhoid, Titanus, rabies, blackleg, anthrax, mouth and foot disease, trypanosomiasis, fowl pox disease, enset wilting,	88	333	0.738
7	Nutritional(N)	Malnutrition, weak immunity, feeding problem, underweight, appetizer/ stimulating	21	332	0.939
8	Others (O)	Any epidemic diseases/Pandemics,, Bimple, Cancer (breast/leg/ foot boring disease), devil sickness/evil spirit/anaphylactic shock, Epilepsy/ sudden loss of consciousness, Evil eye, Insect/Worm poison, animal fattening, milk yield, bee attraction	92	331	0.724
9	Parasitic (P)	Amoeba, Giardiasis , Ascaris, Dracunculiasis (guinea worm), Onchocerciasis, expel Tapeworm/ Taeniasis, Hookworm, Internal parasite/Helminthiasis, detergent, pesticide (repeals mole rat, insects like housefly, ants, and kills hen lice, tick, bedbug, cockroach)	33	328	0.902
10	Reproductive system: Sex and birth (RP)	Any kind of sexual transmitted diseases (STDs), syphilis, gonorrhea, HIV, menstruation disorder, retained placenta/late placental delivery	19	349	0.948
11	Respiratory diseases (RS)	Any respiratory problems, Lung disease, common cold/cough, TB (Tuberculosis), pneumonia, influenza, Asthma (sinusitis)	35	327	0.896
12	Skeletal system (SS)	Mechanical break of bone/Bone fracture, muscle hurt, toothache, milk teeth and gum cases, tonsillitis, chest or back pain	30	317	0.908
13	Skin disease (SD)	Any skin disease, wound, dandruff, ringworm (Tinea capitis), Tinea versicolor, scalp ringworm, impots/Impetigo, vitiligo, Pyoderma (large, painful sores/ulcers), Pellagra/Dermatitis, Shingles (herpes zoster), Bat droppings and urine, insect bites, snakebite, Dandruff, Itching, hard itching, Scabies (light), Norwegian (Crusted) scabies, Fungus of leg, Inflammation/Skin burn, Leptospirosis and scab…	106	345	0.695
14	Urinary system (U)	Kidney, urine problem, urethral infection	6	314	0.984
