# Supplementary material for: Ethnobotany of traditional medicinal plants and associated indigenous knowledge in Dawuro Zone of Southwestern Ethiopia
Source: J Ethnobiol Ethnomed. 2022 Jun 21;18:48. doi: 10.1186/s13002-022-00546-4 (PMC9210772; doi:10.1186/s13002-022-00546-4)
Supplement: Supplementary file 3 — Additional file 3. Appendix 3.. Some traditional medicinal plants sold in the market of Dawuro Zone in Southwest Region of Ethiopia. [file 13002_2022_546_MOESM3_ESM.xlsx]

## Sheet: Appendix  3-TMPs in the market
Ethnobotany of Traditional Medicinal Plants and Associated Indigenous Knowledge in Dawuro Zone of Southwestern Ethiopia
Appendix-3 Some traditional medicinal plants sold in the market of Dawuro Zone in Southwest Region of Ethiopia (where B= bulb; F= fruit; L= leaf; Mp = medicinal plants; R= root; Rh= rhizome; S= seed; Sp= spice; X= frequency of observation-August 2020, December 2020 and March 2021; shops= retailers; W= whole)
Name of TMP	Part sold	Form sold	Source of supply			Market`s name			Purpose of selling
				Bale	Kechi	Mari	Tarcha	Tocha	Mp, sp
Aframomum corrorima	F	Dry, Fresh	HG, NF	xxx	xxx	xxx	xxx	xxx	Mp, sp
Allium cepa	B	Dry, Fresh	HG, shops	xxx	xxx	xxx	xxx	xxx	Mp, sp
Allium sativum	B,L	Dry, Fresh	HG, shops	xxx	xxx	xxx	xxx	xxx	Mp, sp
Artemisia abyssinica	L	Fresh	HG	xxx	xxx	xxx	xxx	xxx	Mp, sp
Artemisia afra	L	Fresh	HG	xxx	xxx	xxx	xxx	xxx	Mp, sp
Artemisia absinthium	L	Dry, Fresh	HG	xxx	xxx	xxx	xxx	xxx	Mp, sp
Brassica nigra	S	Dry	HG, shops	xxx	xxx	xxx	xxx	xxx	Mp, sp
Brassica oleracea	S	Dry	HG, shops	xxx	xxx	xxx	xxx	xxx	Mp, sp
Capsicum annuum	F	Dry, Fresh	HG, shops	xxx	xxx	xxx	xxx	xxx	Mp, sp
Capsicum frutescens	F	Dry, Fresh	HG, shops	xxx	xxx	xxx	xxx	xxx	Mp, sp
Citrus aurantifolia	F	Fresh	HG, shops	xxx	xxx	xxx	xxx	xxx	Mp, sp
Citrus sinensis	F	Fresh	HG, shops	xxx	xxx	xxx	xxx	xxx	Mp, sp
Coffea arabica	L.S	Dry, Fresh	HG, NF, shops	xxx	xxx	xxx	xxx	xxx	Mp, sp
Coriandrum sativum	L,S	Dry, Fresh	HG, shops	xxx	xxx	xxx	xxx	xxx	Mp, sp
Cuminum cyminum	S	Dry	Shops	xxx	xxx	xxx	xxx	xxx	Mp, sp
Curcuma domestica	Rh	Dry, Fresh	HG, shops	xxx	xxx	xxx	xxx	xxx	Mp, sp
Cymbopogon citratus	L	Dry, Fresh	HG, shops	xxx	xxx	xxx	xxx	xxx	Mp, sp
Cyperus articulates	R	Dry, Fresh	HG, shops	xxx	xxx	xxx	xxx	xxx	Mp, sp
Echinops kebericho	R	Dry, Fresh	HG, shops	xxx	xxx	xxx	xxx	xxx	Mp
Eucalyptus globulus	L,S	Dry, Fresh	HG, shops	xxx	xxx	xxx	xxx	xxx	Mp
Foeniculum vulgare	L,S	Dry, Fresh	HG, shops	xxx	xxx	xxx	xxx	xxx	Mp, sp
Gossypium hirsutum	S	Dy	HG	xxx	xxx	xxx	xxx	xxx	Mp
Guizotia abyssinica	S	Dry	HG, shops	xxx	xxx	xxx	xxx	xxx	Mp, sp
Hydnora abyssinica	Rh	Dry, Fresh	NF, shops	xxx	xxx	xxx	xxx	xxx	Mp
Linum usitatissimum	S	Dry	HG, shops	xxx	xxx	xxx	xxx	xxx	Mp, sp
Lippia adoensis var koseret	L	Dry, Fresh	HG, shops	xxx	xxx	xxx	xxx	xxx	Mp, sp
Moringa stenopetala	L	Fresh	HG	xxx	xxx	xxx	xxx	xxx	Mp, sp
Nigella sativa	S	Dry	HG, shops	xxx	xxx	xxx	xxx	xxx	Mp, sp
Ocimum basilicum	L	Dry, Fresh	HG, shops	xxx	xxx	xxx	xxx	xxx	Mp, sp
Ocimum basilicum var. thyrsiflorum	L	Fresh	HG	xxx	xxx	xxx	xxx	xxx	Mp, sp
Pentas schimperiana	L	Fresh	HG, NF	xxx	xxx	xxx	xxx	xxx	Mp
Plectranthus ornatus	L	Fresh	HG, shops	xxx	xxx	xxx	xxx	xxx	Mp, sp
Rhamnus prinoides	L	Dry, Fresh	HG, NF, shops	xxx	xxx	xxx	xxx	xxx	Mp, sp
Rosmarinus officinalis	L	Dry, Fresh	HG	xxx	xxx	xxx	xxx	xxx	Mp, sp
Ruta chalepensis	L,S	Dry, Fresh	HG, shops	xxx	xxx	xxx	xxx	xxx	Mp, sp
Thymus schimperi	L,W	Dry, Fresh	HG, shops	xxx	xxx	xxx	xxx	xxx	Mp, sp
Trigonella foenum-graecum	S	Dry	HG, shops	xxx	xxx	xxx	xxx	xxx	Mp, sp
Vepris daniellii	F	Dry, Fresh	HG, NF, shops	xxx	xxx	xxx	xxx	xxx	Mp
Zingiber officinale	Rh	Dry, Fresh	HG, NF, shops	xxx	xxx	xxx	xxx	xxx	Mp, sp
