# Supplementary material for: Ethnobotany of traditional medicinal plants and associated indigenous knowledge in Dawuro Zone of Southwestern Ethiopia
Source: J Ethnobiol Ethnomed. 2022 Jun 21;18:48. doi: 10.1186/s13002-022-00546-4 (PMC9210772; doi:10.1186/s13002-022-00546-4)
Supplement: Supplementary file 4 — Additional file 4. Appendix 4.. The list of some TMPs known with their side effect in Dawuro Zone of Southwestern Ethiopia. [file 13002_2022_546_MOESM4_ESM.xlsx]

## Sheet: Appendix 4-Side effect
Ethnobotany of Traditional Medicinal Plants and Associated Indigenous Knowledge in Dawuro Zone of Southwestern Ethiopia
Appendix 4. The list of some TMPs known with their side effect in Dawuro zone of Southwestern Ethiopia (where IC= informants consensus)
Sn	Scientific name	Part used	Route of administration	Side effect	#disease treated	Other uses	#THs reported	IC %
1	Asparagus flagellaris	Root	mouth, skin	vomiting and diaharea	2	2	33	8.59
2	Carduus leptacanthus	Leaf,Root	mouth	vomiting and diahrrea	3	2	13	3.39
3	Clematis hirsuta	Stem,Leaf	Mouth,Nose,Skin,Surface	Sneezing and eye redness	7	4	97	25.26
4	Clerodendrum cordifolium	Root,Leaf	mouth	Vomiting and dysentry	4	1	44	11.46
5	Croton macrostachyus	Leaf, sap, stem, bark, root	Skin,mouth/nose	Not given for pregnant, mix for children, bad smell, Bloating, and farting,	19	13	144	37.5
6	Cymbopogon citratus	Leaf		Not given for liver case	3	4	11	2.86
7	Cynoglossum lanceolatum	Whole,Root	Mouth	Vomiting	3	2	14	3.65
8	Erythrina brucei	Bark, root,leaf	Mouth	Not given for pregnant, bad smell, Bloating, and farting, mix for children	3	10	1	0.26
9	Gnidia glauca	Root	mouth	vomiting and diahrrea	2	6	3	0.78
10	Maesa lanceolata	Root, bark,stem, leaf	mouth,Skin	Bloating, and farting, mix for children	8	15	21	5.47
11	Phytolacca dodecandra	Leaf, root, fruit	Mouth, Nose, ear, surface	Not given for pregnant,vomiting and diahrrea	12	4	31	8.07
12	Polyscias fulva	Leaf,Bark, seed	Mouth, skin	Vomiting	4	16	4	1.04
13	Prunus africana	Leaf, root, Bark (root and stem)	Mouth	Vomitting	4	18	5	1.3
14	Pteris catoptera	Leaf, root	skin, mouth	vomitting	4	5	6	1.56
15	Scheffleria abyssinica	Root, bark	mouth	Vomitting	3	18	6	1.56
16	Stephania abyssinica	Root	Mouth	vomitting, sleeping	1	4	2	0.52
17	Syzygium guineense subsp guineense	Root, seed,Bark (root, stem) stem,Leaf	Mouth,Nose,skin	Not given for pregnant, mix for children, Vomitting	13	20	332	86.46
18	Vachellia abyssinica	Bark,Sap	mouth, ear	Mix for children, Eye redness	4	7	17	4.43
